# Supplementary material for: Inter and intra-host diversity of RSV in hematopoietic stem cell transplant adults with normal and delayed viral clearance
Source: Virus Evol. 2023 Dec 28;10(1):vead086. doi: 10.1093/ve/vead086 (PMC10868550; doi:10.1093/ve/vead086)
Supplement: vead086_Supp [file vead086_supp.zip]

Archive with 5 entries (5 files):
- suppl_data/RSV A reference sequence file.docx
- suppl_data/RSV B reference sequence file.docx
- suppl_data/RSV reference sequences from Genbank to make consensus reference.xlsx
- suppl_data/Suppl Tables 2-4.docx
- suppl_data/Supplementary_Table_1.xlsx
