# Supplementary material for: Inter and intra-host diversity of RSV in hematopoietic stem cell transplant adults with normal and delayed viral clearance
Source: Virus Evol. 2023 Dec 28;10(1):vead086. doi: 10.1093/ve/vead086 (PMC10868550; doi:10.1093/ve/vead086)
Supplement: vead086_Supp [file vead086_supp.zip › suppl_data/RSV reference sequences from Genbank to make consensus reference.xlsx]

## Sheet: RSV A reference sequences
Accession number	Genotype
JX627336	ON1
KC731482	ON1
KJ627264	ON1
KJ672440	ON1
KT285064	ON1
KJ672428	ON1
KJ672458	ON1
KJ672461	ON1
KM042386	ON1
KM042389	ON1
KU839630	ON1
KU839637	ON1
KU950464	ON1
KU950474	ON1
KU950523	ON1
KU950537	ON1
KU950572	ON1
KU950612	ON1
KX655626	ON1
KX655640	ON1
KX655675	ON1
KX655694	ON1
KX765886	ON1
KX765887	ON1
KX765894	ON1
KX765898	ON1
KX765902	ON1
KX765904	ON1
KX765911	ON1
KX765914	ON1
KX765915	ON1
KX765916	ON1
KX765917	ON1
KX765919	ON1
KX765925	ON1
KX765926	ON1
KX765931	ON1
KX765932	ON1
KX765936	ON1
KX765938	ON1
KX765939	ON1
KX765940	ON1
KX765941	ON1
KX765944	ON1
KX765948	ON1
KX765950	ON1
KX765951	ON1
KX765954	ON1
KX765955	ON1
KX765956	ON1
KX765960	ON1
KX765967	ON1
KX765970	ON1
KX765971	ON1
KX765972	ON1
KX765974	ON1
KX765977	ON1
KY654512	ON1
KY654513	ON1
KY654514	ON1
KY654515	ON1
KY654516	ON1
KY654517	ON1
KY654518	ON1
MF614946	ON1
MF614947	ON1
KU839624	ON1
KU950459	ON1
KU950480	ON1
KU950491	ON1
KU950505	ON1
KU950511	ON1
KU950513	ON1
KU950570	ON1
KU950581	ON1
KU950643	ON1
KU950655	ON1
KU950674	ON1
KU950683	ON1
KX655644	ON1
KX894803	ON1

## Sheet: RSV B reference sequences
Accession Number	Genotype
JN032115	BA
JN032116	BA
JN032117	BA
JN032119	BA
JN032120	BA
JQ582844	BA
JX576729	BA
JX576730	BA
JX576731	BA
JX576732	BA
JX576733	BA
JX576734	BA
JX576735	BA
JX576736	BA
JX576737	BA
JX576738	BA
JX576739	BA
JX576740	BA
JX576741	BA
JX576742	BA
JX576743	BA
JX576744	BA
JX576745	BA
JX576746	BA
JX576747	BA
JX576748	BA
JX576749	BA
JX576750	BA
JX576751	BA
JX576752	BA
JX576753	BA
JX576754	BA
JX576755	BA
JX576756	BA
JX576757	BA
JX576758	BA
JX576759	BA
JX576761	BA
JX576762	BA
KF530259	BA
KF530262	BA
KF530266	BA
KF640637	BA
KF826822	BA
KF826825	BA
KF826829	BA
KF826839	BA
KF826842	BA
KF826843	BA
KF826844	BA
KF826845	BA
KF826851	BA
KF826858	BA
KF826859	BA
KF826860	BA
KJ627247	BA
KJ627251	BA
KJ627254	BA
KJ627262	BA
KJ627277	BA
KJ627278	BA
KJ627280	BA
KJ627285	BA
KJ627299	BA
KJ627302	BA
KJ627310	BA
KJ627317	BA
KJ627330	BA
KJ627331	BA
KJ627332	BA
KJ627340	BA
KJ627341	BA
KJ627342	BA
KJ627348	BA
KJ627359	BA
KJ627364	BA
KJ672473	BA
KJ672476	BA
KJ939919	BA
KJ939920	BA
KJ939921	BA
KJ939922	BA
KJ939923	BA
KJ939924	BA
KJ939925	BA
KJ939926	BA
KJ939927	BA
KJ939928	BA
KJ939929	BA
KJ939930	BA
KJ939931	BA
KJ939932	BA
KJ939933	BA
KJ939934	BA
KM042393	BA
KM517573	BA
KP258739	BA
KP317917	BA
KP317927	BA
KP317928	BA
KP317932	BA
KP317934	BA
KP317938	BA
KP317945	BA
KP317946	BA
KP317952	BA
KP317954	BA
KP663729	BA
KP663730	BA
KP856966	BA
KR350475	BA
KU316105	BA
KU316158	BA
KU316172	BA
KU839625	BA
KU839627	BA
KU950457	BA
KU950467	BA
KU950477	BA
KU950488	BA
KU950500	BA
KU950525	BA
KU950530	BA
KU950533	BA
KU950534	BA
KU950548	BA
KU950558	BA
KU950568	BA
KU950571	BA
KU950574	BA
KU950576	BA
KU950593	BA
KU950614	BA
KU950618	BA
KU950619	BA
KU950621	BA
KU950625	BA
KU950637	BA
KU950647	BA
KU950648	BA
KU950657	BA
KU950662	BA
KU950676	BA
KU950681	BA
KU950682	BA
KU950693	BA
KX655624	BA
KX655629	BA
KX655633	BA
KX655641	BA
KX655642	BA
KX655645	BA
KX655646	BA
KX655648	BA
KX655649	BA
KX655654	BA
KX655655	BA
KX655660	BA
KX655661	BA
KX655669	BA
KX655671	BA
KX655674	BA
KX655681	BA
KX655683	BA
KX655684	BA
KX655685	BA
KX655686	BA
KX655693	BA
KX655698	BA
KX655700	BA
KX765888	BA
KX765889	BA
KX765890	BA
KX765892	BA
KX765893	BA
KX765895	BA
KX765897	BA
KX765899	BA
KX765900	BA
KX765903	BA
KX765905	BA
KX765906	BA
KX765907	BA
KX765908	BA
KX765909	BA
KX765912	BA
KX765921	BA
KX765922	BA
KX765923	BA
KX765927	BA
KX765929	BA
KX765930	BA
KX765935	BA
KX765943	BA
KX765945	BA
KX765947	BA
KX765949	BA
KX765952	BA
KX765957	BA
KX765959	BA
KX765961	BA
KX765962	BA
KX765963	BA
KX765964	BA
KX765965	BA
KX765966	BA
KX765968	BA
KX765973	BA
KX765975	BA
KX765976	BA
KX765978	BA
KY249656	BA
KY249657	BA
KY249658	BA
KY249659	BA
KY249660	BA
KY249661	BA
KY249662	BA
KY249663	BA
KY249664	BA
KY249665	BA
KY249666	BA
KY249667	BA
KY249668	BA
KY249669	BA
KY249670	BA
KY249671	BA
KY249672	BA
KY249673	BA
KY249674	BA
KY249675	BA
KY249676	BA
KY249677	BA
KY249678	BA
KY249679	BA
KY249680	BA
KY249681	BA
KY249682	BA
KY249683	BA
KY674984	BA
KY684758	BA
MF001040	BA
MF001042	BA
MF001044	BA
MF001046	BA
MF001048	BA
MF001055	BA
MF001058	BA
MF185752	BA
MF185753	BA
MG431251	BA
MG431252	BA
KU839638	BA
KU950465	BA
KU950471	BA
KU950476	BA
KU950508	BA
KU950510	BA
KU950512	BA
KU950514	BA
KU950532	BA
KU950588	BA
KU950591	BA
KU950602	BA
KU950603	BA
KU950604	BA
KU950633	BA
KU950635	BA
KU950675	BA
KU950697	BA
