# Supplementary material for: Inter and intra-host diversity of RSV in hematopoietic stem cell transplant adults with normal and delayed viral clearance
Source: Virus Evol. 2023 Dec 28;10(1):vead086. doi: 10.1093/ve/vead086 (PMC10868550; doi:10.1093/ve/vead086)
Supplement: vead086_Supp [file vead086_supp.zip › suppl_data/Supplementary_Table_1.xlsx]

## Sheet: Suppl. Tab1 Full Table
Reference genome	Position	Gene	Type of mutation	Variant	Reference base	Variant base	Effect of the mutation	Frequency (0-1)	Subject number	Visit	Days post enrollment	Effect on glycosylation site	Clearance Group	New variant after first visit	Total number of samples with this variant	Number of subjects with this variant	Ct value	Is variant in F antigenic site?	Is variant in domain of G gene?	Is variant in Domain of L gene?
RSV/A/ON	63	NS1	SNV	.	G	A	upstream_gene_variant	0.998092	813001	1	0	No changes	Normal	FALSE	30	13	23.3	Not in Antigenic Site	Not in a G domain	Not in L domain
RSV/A/ON	63	NS1	SNV	.	G	A	upstream_gene_variant	0.99925	813003	1	0	No changes	Delayed	FALSE	30	13	16.4	Not in Antigenic Site	Not in a G domain	Not in L domain
RSV/A/ON	63	NS1	SNV	.	G	A	upstream_gene_variant	1	813003	2	8	No changes	Delayed	FALSE	30	13	28.4	Not in Antigenic Site	Not in a G domain	Not in L domain
RSV/A/ON	63	NS1	SNV	.	G	A	upstream_gene_variant	1	813015	1	0	No changes	Normal	FALSE	30	13	23.1	Not in Antigenic Site	Not in a G domain	Not in L domain
RSV/A/ON	63	NS1	SNV	.	G	A	upstream_gene_variant	0.994778	813027	1	0	No changes	Normal	FALSE	30	13	25.9	Not in Antigenic Site	Not in a G domain	Not in L domain
RSV/A/ON	63	NS1	SNV	.	G	A	upstream_gene_variant	0.997651	813027	2	2	No changes	Normal	FALSE	30	13	24	Not in Antigenic Site	Not in a G domain	Not in L domain
RSV/A/ON	63	NS1	SNV	.	G	A	upstream_gene_variant	0.998696	813006	1	0	No changes	Delayed	FALSE	30	13	16.7	Not in Antigenic Site	Not in a G domain	Not in L domain
RSV/A/ON	63	NS1	SNV	.	G	A	upstream_gene_variant	1	813006	3	15	No changes	Delayed	FALSE	30	13	27.3	Not in Antigenic Site	Not in a G domain	Not in L domain
RSV/A/ON	63	NS1	SNV	.	G	A	upstream_gene_variant	0.997548	813008	1	0	No changes	Delayed	FALSE	30	13	24.4	Not in Antigenic Site	Not in a G domain	Not in L domain
RSV/A/ON	63	NS1	SNV	.	G	A	upstream_gene_variant	1	813008	2	7	No changes	Delayed	FALSE	30	13	24.7	Not in Antigenic Site	Not in a G domain	Not in L domain
RSV/A/ON	63	NS1	SNV	.	G	A	upstream_gene_variant	1	813008	3	11	No changes	Delayed	FALSE	30	13	24.1	Not in Antigenic Site	Not in a G domain	Not in L domain
RSV/A/ON	63	NS1	SNV	.	G	A	upstream_gene_variant	0.998356	813013	1	0	No changes	Delayed	FALSE	30	13	18.2	Not in Antigenic Site	Not in a G domain	Not in L domain
RSV/A/ON	63	NS1	SNV	.	G	A	upstream_gene_variant	0.997701	813013	3	5	No changes	Delayed	FALSE	30	13	22.2	Not in Antigenic Site	Not in a G domain	Not in L domain
RSV/A/ON	63	NS1	SNV	.	G	A	upstream_gene_variant	0.99557	813017	1	0	No changes	Delayed	FALSE	30	13	20	Not in Antigenic Site	Not in a G domain	Not in L domain
RSV/A/ON	63	NS1	SNV	.	G	A	upstream_gene_variant	1	813017	2	5	No changes	Delayed	FALSE	30	13	28.3	Not in Antigenic Site	Not in a G domain	Not in L domain
RSV/A/ON	63	NS1	SNV	.	G	A	upstream_gene_variant	0.997875	813018	1	0	No changes	Delayed	FALSE	30	13	19.4	Not in Antigenic Site	Not in a G domain	Not in L domain
RSV/A/ON	63	NS1	SNV	.	G	A	upstream_gene_variant	0.998091	813018	2	2	No changes	Delayed	FALSE	30	13	19.7	Not in Antigenic Site	Not in a G domain	Not in L domain
RSV/A/ON	63	NS1	SNV	.	G	A	upstream_gene_variant	0.998874	813018	3	7	No changes	Delayed	FALSE	30	13	18.5	Not in Antigenic Site	Not in a G domain	Not in L domain
RSV/A/ON	63	NS1	SNV	.	G	A	upstream_gene_variant	0.998755	813018	4	14	No changes	Delayed	FALSE	30	13	18.9	Not in Antigenic Site	Not in a G domain	Not in L domain
RSV/A/ON	63	NS1	SNV	.	G	A	upstream_gene_variant	0.992876	813018	5	21	No changes	Delayed	FALSE	30	13	23.6	Not in Antigenic Site	Not in a G domain	Not in L domain
RSV/A/ON	63	NS1	SNV	.	G	A	upstream_gene_variant	0.993103	813025	1	0	No changes	Delayed	FALSE	30	13	23.8	Not in Antigenic Site	Not in a G domain	Not in L domain
RSV/A/ON	63	NS1	SNV	.	G	A	upstream_gene_variant	1	813025	2	5	No changes	Delayed	FALSE	30	13	25	Not in Antigenic Site	Not in a G domain	Not in L domain
RSV/A/ON	63	NS1	SNV	.	G	A	upstream_gene_variant	0.997648	813036	1	0	No changes	Delayed	FALSE	30	13	23.5	Not in Antigenic Site	Not in a G domain	Not in L domain
RSV/A/ON	63	NS1	SNV	.	G	A	upstream_gene_variant	0.997372	813036	2	4	No changes	Delayed	FALSE	30	13	27	Not in Antigenic Site	Not in a G domain	Not in L domain
RSV/A/ON	63	NS1	SNV	.	G	A	upstream_gene_variant	1	813036	3	5	No changes	Delayed	FALSE	30	13	21.8	Not in Antigenic Site	Not in a G domain	Not in L domain
RSV/A/ON	63	NS1	SNV	.	G	A	upstream_gene_variant	0.99903	813044	1	0	No changes	Delayed	FALSE	30	13	22.5	Not in Antigenic Site	Not in a G domain	Not in L domain
RSV/A/ON	63	NS1	SNV	.	G	A	upstream_gene_variant	0.99115	813044	2	6	No changes	Delayed	FALSE	30	13	29.5	Not in Antigenic Site	Not in a G domain	Not in L domain
RSV/A/ON	63	NS1	SNV	.	G	A	upstream_gene_variant	0.998508	813047	1	0	No changes	Delayed	FALSE	30	13	22.7	Not in Antigenic Site	Not in a G domain	Not in L domain
RSV/A/ON	63	NS1	SNV	.	G	A	upstream_gene_variant	0.999038	813047	4	14	No changes	Delayed	FALSE	30	13	26.4	Not in Antigenic Site	Not in a G domain	Not in L domain
RSV/A/ON	63	NS1	SNV	.	G	A	upstream_gene_variant	0.997199	813047	5	25	No changes	Delayed	FALSE	30	13	26.6	Not in Antigenic Site	Not in a G domain	Not in L domain
RSV/A/ON	28	NS1	SNV	.	N	G	upstream_gene_variant	1	813001	1	0	No changes	Normal	FALSE	22	12	23.3	Not in Antigenic Site	Not in a G domain	Not in L domain
RSV/A/ON	28	NS1	SNV	.	N	G	upstream_gene_variant	1	813003	1	0	No changes	Delayed	FALSE	22	12	16.4	Not in Antigenic Site	Not in a G domain	Not in L domain
RSV/A/ON	28	NS1	SNV	.	N	G	upstream_gene_variant	1	813027	1	0	No changes	Normal	FALSE	22	12	25.9	Not in Antigenic Site	Not in a G domain	Not in L domain
RSV/A/ON	28	NS1	SNV	.	N	G	upstream_gene_variant	1	813027	2	2	No changes	Normal	FALSE	22	12	24	Not in Antigenic Site	Not in a G domain	Not in L domain
RSV/A/ON	28	NS1	SNV	.	N	G	upstream_gene_variant	1	813006	1	0	No changes	Delayed	FALSE	22	12	16.7	Not in Antigenic Site	Not in a G domain	Not in L domain
RSV/A/ON	28	NS1	SNV	.	N	G	upstream_gene_variant	1	813008	1	0	No changes	Delayed	FALSE	22	12	24.4	Not in Antigenic Site	Not in a G domain	Not in L domain
RSV/A/ON	28	NS1	SNV	.	N	G	upstream_gene_variant	1	813013	1	0	No changes	Delayed	FALSE	22	12	18.2	Not in Antigenic Site	Not in a G domain	Not in L domain
RSV/A/ON	28	NS1	SNV	.	N	G	upstream_gene_variant	0.974359	813013	3	5	No changes	Delayed	FALSE	22	12	22.2	Not in Antigenic Site	Not in a G domain	Not in L domain
RSV/A/ON	28	NS1	SNV	.	N	G	upstream_gene_variant	0.997033	813017	1	0	No changes	Delayed	FALSE	22	12	20	Not in Antigenic Site	Not in a G domain	Not in L domain
RSV/A/ON	28	NS1	SNV	.	N	G	upstream_gene_variant	1	813018	1	0	No changes	Delayed	FALSE	22	12	19.4	Not in Antigenic Site	Not in a G domain	Not in L domain
RSV/A/ON	28	NS1	SNV	.	N	G	upstream_gene_variant	1	813018	2	2	No changes	Delayed	FALSE	22	12	19.7	Not in Antigenic Site	Not in a G domain	Not in L domain
RSV/A/ON	28	NS1	SNV	.	N	G	upstream_gene_variant	1	813018	3	7	No changes	Delayed	FALSE	22	12	18.5	Not in Antigenic Site	Not in a G domain	Not in L domain
RSV/A/ON	28	NS1	SNV	.	N	G	upstream_gene_variant	1	813018	4	14	No changes	Delayed	FALSE	22	12	18.9	Not in Antigenic Site	Not in a G domain	Not in L domain
RSV/A/ON	28	NS1	SNV	.	N	G	upstream_gene_variant	1	813018	5	21	No changes	Delayed	FALSE	22	12	23.6	Not in Antigenic Site	Not in a G domain	Not in L domain
RSV/A/ON	1121	N	SNV	.	A	G	upstream_gene_variant	0.553333	813008	3	11	No changes	Delayed	TRUE	1	1	24.1	Not in Antigenic Site	Not in a G domain	Not in L domain
RSV/A/ON	28	NS1	SNV	.	N	G	upstream_gene_variant	1	813036	1	0	No changes	Delayed	FALSE	22	12	23.5	Not in Antigenic Site	Not in a G domain	Not in L domain
RSV/A/ON	28	NS1	SNV	.	N	G	upstream_gene_variant	1	813036	2	4	No changes	Delayed	FALSE	22	12	27	Not in Antigenic Site	Not in a G domain	Not in L domain
RSV/A/ON	28	NS1	SNV	.	N	G	upstream_gene_variant	1	813036	3	5	No changes	Delayed	FALSE	22	12	21.8	Not in Antigenic Site	Not in a G domain	Not in L domain
RSV/A/ON	28	NS1	SNV	.	N	G	upstream_gene_variant	1	813044	1	0	No changes	Delayed	FALSE	22	12	22.5	Not in Antigenic Site	Not in a G domain	Not in L domain
RSV/A/ON	28	NS1	SNV	.	N	G	upstream_gene_variant	0.995192	813047	1	0	No changes	Delayed	FALSE	22	12	22.7	Not in Antigenic Site	Not in a G domain	Not in L domain
RSV/A/ON	28	NS1	SNV	.	N	G	upstream_gene_variant	1	813047	4	14	No changes	Delayed	FALSE	22	12	26.4	Not in Antigenic Site	Not in a G domain	Not in L domain
RSV/A/ON	28	NS1	SNV	.	N	G	upstream_gene_variant	1	813047	5	25	No changes	Delayed	FALSE	22	12	26.6	Not in Antigenic Site	Not in a G domain	Not in L domain
RSV/A/ON	29	NS1	SNV	.	N	C	upstream_gene_variant	1	813001	1	0	No changes	Normal	FALSE	23	12	23.3	Not in Antigenic Site	Not in a G domain	Not in L domain
RSV/A/ON	29	NS1	SNV	.	N	C	upstream_gene_variant	0.996032	813003	1	0	No changes	Delayed	FALSE	23	12	16.4	Not in Antigenic Site	Not in a G domain	Not in L domain
RSV/A/ON	29	NS1	SNV	.	N	C	upstream_gene_variant	0.966667	813027	1	0	No changes	Normal	FALSE	23	12	25.9	Not in Antigenic Site	Not in a G domain	Not in L domain
RSV/A/ON	29	NS1	SNV	.	N	C	upstream_gene_variant	0.994845	813027	2	2	No changes	Normal	FALSE	23	12	24	Not in Antigenic Site	Not in a G domain	Not in L domain
RSV/A/ON	29	NS1	SNV	.	N	C	upstream_gene_variant	1	813006	1	0	No changes	Delayed	FALSE	23	12	16.7	Not in Antigenic Site	Not in a G domain	Not in L domain
RSV/A/ON	29	NS1	SNV	.	N	C	upstream_gene_variant	1	813008	1	0	No changes	Delayed	FALSE	23	12	24.4	Not in Antigenic Site	Not in a G domain	Not in L domain
RSV/A/ON	29	NS1	SNV	.	N	C	upstream_gene_variant	1	813008	2	7	No changes	Delayed	FALSE	23	12	24.7	Not in Antigenic Site	Not in a G domain	Not in L domain
RSV/A/ON	29	NS1	SNV	.	N	C	upstream_gene_variant	0.996317	813013	1	0	No changes	Delayed	FALSE	23	12	18.2	Not in Antigenic Site	Not in a G domain	Not in L domain
RSV/A/ON	29	NS1	SNV	.	N	C	upstream_gene_variant	0.977273	813013	3	5	No changes	Delayed	FALSE	23	12	22.2	Not in Antigenic Site	Not in a G domain	Not in L domain
RSV/A/ON	29	NS1	SNV	.	N	C	upstream_gene_variant	0.995506	813017	1	0	No changes	Delayed	FALSE	23	12	20	Not in Antigenic Site	Not in a G domain	Not in L domain
RSV/A/ON	29	NS1	SNV	.	N	C	upstream_gene_variant	0.996497	813018	1	0	No changes	Delayed	FALSE	23	12	19.4	Not in Antigenic Site	Not in a G domain	Not in L domain
RSV/A/ON	29	NS1	SNV	.	N	C	upstream_gene_variant	1	813018	2	2	No changes	Delayed	FALSE	23	12	19.7	Not in Antigenic Site	Not in a G domain	Not in L domain
RSV/A/ON	29	NS1	SNV	.	N	C	upstream_gene_variant	0.996078	813018	3	7	No changes	Delayed	FALSE	23	12	18.5	Not in Antigenic Site	Not in a G domain	Not in L domain
RSV/A/ON	29	NS1	SNV	.	N	C	upstream_gene_variant	0.99422	813018	4	14	No changes	Delayed	FALSE	23	12	18.9	Not in Antigenic Site	Not in a G domain	Not in L domain
RSV/A/ON	29	NS1	SNV	.	N	C	upstream_gene_variant	1	813018	5	21	No changes	Delayed	FALSE	23	12	23.6	Not in Antigenic Site	Not in a G domain	Not in L domain
RSV/A/ON	3468	M	SNV	V72I	G	A	missense	0.359551	813008	3	11	No changes	Delayed	TRUE	1	1	24.1	Not in Antigenic Site	Not in a G domain	Not in L domain
RSV/A/ON	29	NS1	SNV	.	N	C	upstream_gene_variant	0.996914	813036	1	0	No changes	Delayed	FALSE	23	12	23.5	Not in Antigenic Site	Not in a G domain	Not in L domain
RSV/A/ON	29	NS1	SNV	.	N	C	upstream_gene_variant	0.967742	813036	2	4	No changes	Delayed	FALSE	23	12	27	Not in Antigenic Site	Not in a G domain	Not in L domain
RSV/A/ON	29	NS1	SNV	.	N	C	upstream_gene_variant	0.990099	813036	3	5	No changes	Delayed	FALSE	23	12	21.8	Not in Antigenic Site	Not in a G domain	Not in L domain
RSV/A/ON	29	NS1	SNV	.	N	C	upstream_gene_variant	0.984772	813044	1	0	No changes	Delayed	FALSE	23	12	22.5	Not in Antigenic Site	Not in a G domain	Not in L domain
RSV/A/ON	29	NS1	SNV	.	N	C	upstream_gene_variant	0.996032	813047	1	0	No changes	Delayed	FALSE	23	12	22.7	Not in Antigenic Site	Not in a G domain	Not in L domain
RSV/A/ON	29	NS1	SNV	.	N	C	upstream_gene_variant	0.961538	813047	4	14	No changes	Delayed	FALSE	23	12	26.4	Not in Antigenic Site	Not in a G domain	Not in L domain
RSV/A/ON	29	NS1	SNV	.	N	C	upstream_gene_variant	1	813047	5	25	No changes	Delayed	FALSE	23	12	26.6	Not in Antigenic Site	Not in a G domain	Not in L domain
RSV/A/ON	3383	M	SNV	I43M	A	G	missense	0.995322	813001	1	0	No changes	Normal	FALSE	28	11	23.3	Not in Antigenic Site	Not in a G domain	Not in L domain
RSV/A/ON	3383	M	SNV	I43M	A	G	missense	1	813001	2	4	No changes	Normal	FALSE	28	11	27.7	Not in Antigenic Site	Not in a G domain	Not in L domain
RSV/A/ON	3383	M	SNV	I43M	A	G	missense	0.995722	813003	1	0	No changes	Delayed	FALSE	28	11	16.4	Not in Antigenic Site	Not in a G domain	Not in L domain
RSV/A/ON	3383	M	SNV	I43M	A	G	missense	0.99458	813003	2	8	No changes	Delayed	FALSE	28	11	28.4	Not in Antigenic Site	Not in a G domain	Not in L domain
RSV/A/ON	3383	M	SNV	I43M	A	G	missense	0.996835	813015	1	0	No changes	Normal	FALSE	28	11	23.1	Not in Antigenic Site	Not in a G domain	Not in L domain
RSV/A/ON	3383	M	SNV	I43M	A	G	missense	1	813015	3	5	No changes	Normal	FALSE	28	11	26.8	Not in Antigenic Site	Not in a G domain	Not in L domain
RSV/A/ON	3383	M	SNV	I43M	A	G	missense	0.99699	813027	1	0	No changes	Normal	FALSE	28	11	25.9	Not in Antigenic Site	Not in a G domain	Not in L domain
RSV/A/ON	3383	M	SNV	I43M	A	G	missense	0.997855	813027	2	2	No changes	Normal	FALSE	28	11	24	Not in Antigenic Site	Not in a G domain	Not in L domain
RSV/A/ON	3383	M	SNV	I43M	A	G	missense	0.996268	813006	1	0	No changes	Delayed	FALSE	28	11	16.7	Not in Antigenic Site	Not in a G domain	Not in L domain
RSV/A/ON	3383	M	SNV	I43M	A	G	missense	1	813006	3	15	No changes	Delayed	FALSE	28	11	27.3	Not in Antigenic Site	Not in a G domain	Not in L domain
RSV/A/ON	3383	M	SNV	I43M	A	G	missense	0.996146	813008	1	0	No changes	Delayed	FALSE	28	11	24.4	Not in Antigenic Site	Not in a G domain	Not in L domain
RSV/A/ON	3383	M	SNV	I43M	A	G	missense	0.996606	813008	2	7	No changes	Delayed	FALSE	28	11	24.7	Not in Antigenic Site	Not in a G domain	Not in L domain
RSV/A/ON	3383	M	SNV	I43M	A	G	missense	0.987879	813008	3	11	No changes	Delayed	FALSE	28	11	24.1	Not in Antigenic Site	Not in a G domain	Not in L domain
RSV/A/ON	3383	M	SNV	I43M	A	G	missense	0.996609	813018	1	0	No changes	Delayed	FALSE	28	11	19.4	Not in Antigenic Site	Not in a G domain	Not in L domain
RSV/A/ON	3383	M	SNV	I43M	A	G	missense	0.996209	813018	2	2	No changes	Delayed	FALSE	28	11	19.7	Not in Antigenic Site	Not in a G domain	Not in L domain
RSV/A/ON	3383	M	SNV	I43M	A	G	missense	0.996215	813018	3	7	No changes	Delayed	FALSE	28	11	18.5	Not in Antigenic Site	Not in a G domain	Not in L domain
RSV/A/ON	3383	M	SNV	I43M	A	G	missense	0.996696	813018	4	14	No changes	Delayed	FALSE	28	11	18.9	Not in Antigenic Site	Not in a G domain	Not in L domain
RSV/A/ON	3383	M	SNV	I43M	A	G	missense	0.996854	813018	5	21	No changes	Delayed	FALSE	28	11	23.6	Not in Antigenic Site	Not in a G domain	Not in L domain
RSV/A/ON	3383	M	SNV	I43M	A	G	missense	0.996047	813025	1	0	No changes	Delayed	FALSE	28	11	23.8	Not in Antigenic Site	Not in a G domain	Not in L domain
RSV/A/ON	3383	M	SNV	I43M	A	G	missense	0.999005	813025	2	5	No changes	Delayed	FALSE	28	11	25	Not in Antigenic Site	Not in a G domain	Not in L domain
RSV/A/ON	3383	M	SNV	I43M	A	G	missense	0.995318	813036	1	0	No changes	Delayed	FALSE	28	11	23.5	Not in Antigenic Site	Not in a G domain	Not in L domain
RSV/A/ON	3383	M	SNV	I43M	A	G	missense	0.996567	813036	2	4	No changes	Delayed	FALSE	28	11	27	Not in Antigenic Site	Not in a G domain	Not in L domain
RSV/A/ON	3383	M	SNV	I43M	A	G	missense	0.997873	813036	3	5	No changes	Delayed	FALSE	28	11	21.8	Not in Antigenic Site	Not in a G domain	Not in L domain
RSV/A/ON	3383	M	SNV	I43M	A	G	missense	0.995546	813044	1	0	No changes	Delayed	FALSE	28	11	22.5	Not in Antigenic Site	Not in a G domain	Not in L domain
RSV/A/ON	3383	M	SNV	I43M	A	G	missense	1	813044	2	6	No changes	Delayed	FALSE	28	11	29.5	Not in Antigenic Site	Not in a G domain	Not in L domain
RSV/A/ON	3383	M	SNV	I43M	A	G	missense	0.995009	813047	1	0	No changes	Delayed	FALSE	28	11	22.7	Not in Antigenic Site	Not in a G domain	Not in L domain
RSV/A/ON	3383	M	SNV	I43M	A	G	missense	0.995763	813047	4	14	No changes	Delayed	FALSE	28	11	26.4	Not in Antigenic Site	Not in a G domain	Not in L domain
RSV/A/ON	3383	M	SNV	I43M	A	G	missense	1	813047	5	25	No changes	Delayed	FALSE	28	11	26.6	Not in Antigenic Site	Not in a G domain	Not in L domain
RSV/A/ON	5710	F	SNV	.	A	T	upstream_gene_variant	0.993827	813001	1	0	No changes	Normal	FALSE	27	11	23.3	Not in Antigenic Site	Not in a G domain	Not in L domain
RSV/A/ON	5710	F	SNV	.	A	T	upstream_gene_variant	0.995023	813003	1	0	No changes	Delayed	FALSE	27	11	16.4	Not in Antigenic Site	Not in a G domain	Not in L domain
RSV/A/ON	5710	F	SNV	.	A	T	upstream_gene_variant	1	813003	2	8	No changes	Delayed	FALSE	27	11	28.4	Not in Antigenic Site	Not in a G domain	Not in L domain
RSV/A/ON	5710	F	SNV	.	A	T	upstream_gene_variant	1	813015	1	0	No changes	Normal	FALSE	27	11	23.1	Not in Antigenic Site	Not in a G domain	Not in L domain
RSV/A/ON	5710	F	SNV	.	A	T	upstream_gene_variant	1	813015	3	5	No changes	Normal	FALSE	27	11	26.8	Not in Antigenic Site	Not in a G domain	Not in L domain
RSV/A/ON	5710	F	SNV	.	A	T	upstream_gene_variant	0.988636	813027	1	0	No changes	Normal	FALSE	27	11	25.9	Not in Antigenic Site	Not in a G domain	Not in L domain
RSV/A/ON	5710	F	SNV	.	A	T	upstream_gene_variant	0.994164	813027	2	2	No changes	Normal	FALSE	27	11	24	Not in Antigenic Site	Not in a G domain	Not in L domain
RSV/A/ON	5710	F	SNV	.	A	T	upstream_gene_variant	0.99334	813006	1	0	No changes	Delayed	FALSE	27	11	16.7	Not in Antigenic Site	Not in a G domain	Not in L domain
RSV/A/ON	5710	F	SNV	.	A	T	upstream_gene_variant	1	813006	3	15	No changes	Delayed	FALSE	27	11	27.3	Not in Antigenic Site	Not in a G domain	Not in L domain
RSV/A/ON	5710	F	SNV	.	A	T	upstream_gene_variant	0.991612	813008	1	0	No changes	Delayed	FALSE	27	11	24.4	Not in Antigenic Site	Not in a G domain	Not in L domain
RSV/A/ON	5710	F	SNV	.	A	T	upstream_gene_variant	0.994778	813008	2	7	No changes	Delayed	FALSE	27	11	24.7	Not in Antigenic Site	Not in a G domain	Not in L domain
RSV/A/ON	5710	F	SNV	.	A	T	upstream_gene_variant	0.985816	813008	3	11	No changes	Delayed	FALSE	27	11	24.1	Not in Antigenic Site	Not in a G domain	Not in L domain
RSV/A/ON	5710	F	SNV	.	A	T	upstream_gene_variant	0.995692	813018	1	0	No changes	Delayed	FALSE	27	11	19.4	Not in Antigenic Site	Not in a G domain	Not in L domain
RSV/A/ON	5710	F	SNV	.	A	T	upstream_gene_variant	0.99538	813018	2	2	No changes	Delayed	FALSE	27	11	19.7	Not in Antigenic Site	Not in a G domain	Not in L domain
RSV/A/ON	5710	F	SNV	.	A	T	upstream_gene_variant	0.993756	813018	3	7	No changes	Delayed	FALSE	27	11	18.5	Not in Antigenic Site	Not in a G domain	Not in L domain
RSV/A/ON	5710	F	SNV	.	A	T	upstream_gene_variant	0.995818	813018	4	14	No changes	Delayed	FALSE	27	11	18.9	Not in Antigenic Site	Not in a G domain	Not in L domain
RSV/A/ON	5710	F	SNV	.	A	T	upstream_gene_variant	0.994723	813018	5	21	No changes	Delayed	FALSE	27	11	23.6	Not in Antigenic Site	Not in a G domain	Not in L domain
RSV/A/ON	5710	F	SNV	.	A	T	upstream_gene_variant	0.99026	813025	1	0	No changes	Delayed	FALSE	27	11	23.8	Not in Antigenic Site	Not in a G domain	Not in L domain
RSV/A/ON	5710	F	SNV	.	A	T	upstream_gene_variant	0.992627	813025	2	5	No changes	Delayed	FALSE	27	11	25	Not in Antigenic Site	Not in a G domain	Not in L domain
RSV/A/ON	5710	F	SNV	.	A	T	upstream_gene_variant	0.990313	813036	1	0	No changes	Delayed	FALSE	27	11	23.5	Not in Antigenic Site	Not in a G domain	Not in L domain
RSV/A/ON	5710	F	SNV	.	A	T	upstream_gene_variant	0.975884	813036	2	4	No changes	Delayed	FALSE	27	11	27	Not in Antigenic Site	Not in a G domain	Not in L domain
RSV/A/ON	5710	F	SNV	.	A	T	upstream_gene_variant	0.99717	813036	3	5	No changes	Delayed	FALSE	27	11	21.8	Not in Antigenic Site	Not in a G domain	Not in L domain
RSV/A/ON	5710	F	SNV	.	A	T	upstream_gene_variant	0.991275	813044	1	0	No changes	Delayed	FALSE	27	11	22.5	Not in Antigenic Site	Not in a G domain	Not in L domain
RSV/A/ON	5710	F	SNV	.	A	T	upstream_gene_variant	1	813044	2	6	No changes	Delayed	FALSE	27	11	29.5	Not in Antigenic Site	Not in a G domain	Not in L domain
RSV/A/ON	5710	F	SNV	.	A	T	upstream_gene_variant	0.993472	813047	1	0	No changes	Delayed	FALSE	27	11	22.7	Not in Antigenic Site	Not in a G domain	Not in L domain
RSV/A/ON	5710	F	SNV	.	A	T	upstream_gene_variant	0.993506	813047	4	14	No changes	Delayed	FALSE	27	11	26.4	Not in Antigenic Site	Not in a G domain	Not in L domain
RSV/A/ON	5710	F	SNV	.	A	T	upstream_gene_variant	0.992248	813047	5	25	No changes	Delayed	FALSE	27	11	26.6	Not in Antigenic Site	Not in a G domain	Not in L domain
RSV/A/ON	9592	L	SNV	L344L	G	A	synonymous	0.997585	813001	1	0	No changes	Normal	FALSE	27	11	23.3	Not in Antigenic Site	Not in a G domain	RNA dependent RNA polymerization (RdRp)
RSV/A/ON	9592	L	SNV	L344L	G	A	synonymous	0.998392	813003	1	0	No changes	Delayed	FALSE	27	11	16.4	Not in Antigenic Site	Not in a G domain	RNA dependent RNA polymerization (RdRp)
RSV/A/ON	9592	L	SNV	L344L	G	A	synonymous	1	813003	2	8	No changes	Delayed	FALSE	27	11	28.4	Not in Antigenic Site	Not in a G domain	RNA dependent RNA polymerization (RdRp)
RSV/A/ON	9592	L	SNV	L344L	G	A	synonymous	1	813015	1	0	No changes	Normal	FALSE	27	11	23.1	Not in Antigenic Site	Not in a G domain	RNA dependent RNA polymerization (RdRp)
RSV/A/ON	9592	L	SNV	L344L	G	A	synonymous	1	813015	3	5	No changes	Normal	FALSE	27	11	26.8	Not in Antigenic Site	Not in a G domain	RNA dependent RNA polymerization (RdRp)
RSV/A/ON	9592	L	SNV	L344L	G	A	synonymous	0.997895	813027	1	0	No changes	Normal	FALSE	27	11	25.9	Not in Antigenic Site	Not in a G domain	RNA dependent RNA polymerization (RdRp)
RSV/A/ON	9592	L	SNV	L344L	G	A	synonymous	0.999522	813027	2	2	No changes	Normal	FALSE	27	11	24	Not in Antigenic Site	Not in a G domain	RNA dependent RNA polymerization (RdRp)
RSV/A/ON	9592	L	SNV	L344L	G	A	synonymous	0.998293	813006	1	0	No changes	Delayed	FALSE	27	11	16.7	Not in Antigenic Site	Not in a G domain	RNA dependent RNA polymerization (RdRp)
RSV/A/ON	9592	L	SNV	L344L	G	A	synonymous	1	813006	3	15	No changes	Delayed	FALSE	27	11	27.3	Not in Antigenic Site	Not in a G domain	RNA dependent RNA polymerization (RdRp)
RSV/A/ON	9592	L	SNV	L344L	G	A	synonymous	0.999175	813008	1	0	No changes	Delayed	FALSE	27	11	24.4	Not in Antigenic Site	Not in a G domain	RNA dependent RNA polymerization (RdRp)
RSV/A/ON	9592	L	SNV	L344L	G	A	synonymous	0.997238	813008	2	7	No changes	Delayed	FALSE	27	11	24.7	Not in Antigenic Site	Not in a G domain	RNA dependent RNA polymerization (RdRp)
RSV/A/ON	9592	L	SNV	L344L	G	A	synonymous	1	813008	3	11	No changes	Delayed	FALSE	27	11	24.1	Not in Antigenic Site	Not in a G domain	RNA dependent RNA polymerization (RdRp)
RSV/A/ON	9592	L	SNV	L344L	G	A	synonymous	0.998081	813018	1	0	No changes	Delayed	FALSE	27	11	19.4	Not in Antigenic Site	Not in a G domain	RNA dependent RNA polymerization (RdRp)
RSV/A/ON	9592	L	SNV	L344L	G	A	synonymous	0.997414	813018	2	2	No changes	Delayed	FALSE	27	11	19.7	Not in Antigenic Site	Not in a G domain	RNA dependent RNA polymerization (RdRp)
RSV/A/ON	9592	L	SNV	L344L	G	A	synonymous	0.998298	813018	3	7	No changes	Delayed	FALSE	27	11	18.5	Not in Antigenic Site	Not in a G domain	RNA dependent RNA polymerization (RdRp)
RSV/A/ON	9592	L	SNV	L344L	G	A	synonymous	0.998537	813018	4	14	No changes	Delayed	FALSE	27	11	18.9	Not in Antigenic Site	Not in a G domain	RNA dependent RNA polymerization (RdRp)
RSV/A/ON	9592	L	SNV	L344L	G	A	synonymous	1	813018	5	21	No changes	Delayed	FALSE	27	11	23.6	Not in Antigenic Site	Not in a G domain	RNA dependent RNA polymerization (RdRp)
RSV/A/ON	9592	L	SNV	L344L	G	A	synonymous	1	813025	1	0	No changes	Delayed	FALSE	27	11	23.8	Not in Antigenic Site	Not in a G domain	RNA dependent RNA polymerization (RdRp)
RSV/A/ON	9592	L	SNV	L344L	G	A	synonymous	1	813025	2	5	No changes	Delayed	FALSE	27	11	25	Not in Antigenic Site	Not in a G domain	RNA dependent RNA polymerization (RdRp)
RSV/A/ON	9592	L	SNV	L344L	G	A	synonymous	0.997908	813036	1	0	No changes	Delayed	FALSE	27	11	23.5	Not in Antigenic Site	Not in a G domain	RNA dependent RNA polymerization (RdRp)
RSV/A/ON	9592	L	SNV	L344L	G	A	synonymous	0.995989	813036	2	4	No changes	Delayed	FALSE	27	11	27	Not in Antigenic Site	Not in a G domain	RNA dependent RNA polymerization (RdRp)
RSV/A/ON	9592	L	SNV	L344L	G	A	synonymous	0.997115	813036	3	5	No changes	Delayed	FALSE	27	11	21.8	Not in Antigenic Site	Not in a G domain	RNA dependent RNA polymerization (RdRp)
RSV/A/ON	9592	L	SNV	L344L	G	A	synonymous	0.998537	813044	1	0	No changes	Delayed	FALSE	27	11	22.5	Not in Antigenic Site	Not in a G domain	RNA dependent RNA polymerization (RdRp)
RSV/A/ON	9592	L	SNV	L344L	G	A	synonymous	1	813044	2	6	No changes	Delayed	FALSE	27	11	29.5	Not in Antigenic Site	Not in a G domain	RNA dependent RNA polymerization (RdRp)
RSV/A/ON	9592	L	SNV	L344L	G	A	synonymous	0.997809	813047	1	0	No changes	Delayed	FALSE	27	11	22.7	Not in Antigenic Site	Not in a G domain	RNA dependent RNA polymerization (RdRp)
RSV/A/ON	9592	L	SNV	L344L	G	A	synonymous	0.996933	813047	4	14	No changes	Delayed	FALSE	27	11	26.4	Not in Antigenic Site	Not in a G domain	RNA dependent RNA polymerization (RdRp)
RSV/A/ON	9592	L	SNV	L344L	G	A	synonymous	0.996403	813047	5	25	No changes	Delayed	FALSE	27	11	26.6	Not in Antigenic Site	Not in a G domain	RNA dependent RNA polymerization (RdRp)
RSV/B/BA	5329	G	SNV	P214P	A	C	synonymous	0.983644	813011	1	0	No changes	Normal	FALSE	32	10	25.7	Not in Antigenic Site	Heparin Binding domain	Not in L domain
RSV/B/BA	5329	G	SNV	P214P	A	C	synonymous	0.995122	813011	2	5	No changes	Normal	FALSE	32	10	20.7	Not in Antigenic Site	Heparin Binding domain	Not in L domain
RSV/B/BA	5329	G	SNV	P214P	A	C	synonymous	0.986261	813033	1	0	No changes	Normal	FALSE	32	10	19.4	Not in Antigenic Site	Heparin Binding domain	Not in L domain
RSV/B/BA	5329	G	SNV	P214P	A	C	synonymous	0.978417	813033	2	2	No changes	Normal	FALSE	32	10	29.9	Not in Antigenic Site	Heparin Binding domain	Not in L domain
RSV/B/BA	5329	G	SNV	P214P	A	C	synonymous	0.955056	813033	3	5	No changes	Normal	FALSE	32	10	27.9	Not in Antigenic Site	Heparin Binding domain	Not in L domain
RSV/B/BA	5329	G	SNV	P214P	A	C	synonymous	0.972176	813048	1	0	No changes	Normal	FALSE	32	10	26.4	Not in Antigenic Site	Heparin Binding domain	Not in L domain
RSV/B/BA	5329	G	SNV	P214P	A	C	synonymous	0.982634	813048	2	3	No changes	Normal	FALSE	32	10	22.9	Not in Antigenic Site	Heparin Binding domain	Not in L domain
RSV/B/BA	5329	G	SNV	P214P	A	C	synonymous	0.783189	813024	2	5	No changes	Delayed	FALSE	32	10	23.7	Not in Antigenic Site	Heparin Binding domain	Not in L domain
RSV/B/BA	5329	G	SNV	P214P	A	C	synonymous	0.642285	813024	3	8	No changes	Delayed	FALSE	32	10	25.2	Not in Antigenic Site	Heparin Binding domain	Not in L domain
RSV/B/BA	5329	G	SNV	P214P	A	C	synonymous	0.286689	813026	1	0	No changes	Delayed	FALSE	32	10	21.7	Not in Antigenic Site	Heparin Binding domain	Not in L domain
RSV/B/BA	5329	G	SNV	P214P	A	T	synonymous	0.694613	813026	1	0	No changes	Delayed	FALSE	32	10	21.7	Not in Antigenic Site	Heparin Binding domain	Not in L domain
RSV/B/BA	5329	G	SNV	P214P	A	C	synonymous	0.277399	813026	2	2	No changes	Delayed	FALSE	32	10	24.5	Not in Antigenic Site	Heparin Binding domain	Not in L domain
RSV/B/BA	5329	G	SNV	P214P	A	T	synonymous	0.711455	813026	2	2	No changes	Delayed	FALSE	32	10	24.5	Not in Antigenic Site	Heparin Binding domain	Not in L domain
RSV/B/BA	5329	G	SNV	P214P	A	C	synonymous	0.262199	813026	3	6	No changes	Delayed	FALSE	32	10	23.2	Not in Antigenic Site	Heparin Binding domain	Not in L domain
RSV/B/BA	5329	G	SNV	P214P	A	T	synonymous	0.723595	813026	3	6	No changes	Delayed	FALSE	32	10	23.2	Not in Antigenic Site	Heparin Binding domain	Not in L domain
RSV/B/BA	5329	G	SNV	P214P	A	C	synonymous	0.984777	813032	1	0	No changes	Delayed	FALSE	32	10	23	Not in Antigenic Site	Heparin Binding domain	Not in L domain
RSV/B/BA	5329	G	SNV	P214P	A	C	synonymous	0.971691	813032	2	5	No changes	Delayed	FALSE	32	10	23.6	Not in Antigenic Site	Heparin Binding domain	Not in L domain
RSV/B/BA	5329	G	SNV	P214P	A	C	synonymous	0.982799	813035	1	0	No changes	Delayed	FALSE	32	10	21	Not in Antigenic Site	Heparin Binding domain	Not in L domain
RSV/B/BA	5329	G	SNV	P214P	A	C	synonymous	0.984356	813035	2	4	No changes	Delayed	FALSE	32	10	21.2	Not in Antigenic Site	Heparin Binding domain	Not in L domain
RSV/B/BA	5329	G	SNV	P214P	A	C	synonymous	0.935673	813035	3	7	No changes	Delayed	FALSE	32	10	28.6	Not in Antigenic Site	Heparin Binding domain	Not in L domain
RSV/B/BA	5329	G	SNV	P214P	A	C	synonymous	0.974304	813035	4	14	No changes	Delayed	FALSE	32	10	24.9	Not in Antigenic Site	Heparin Binding domain	Not in L domain
RSV/B/BA	5329	G	SNV	P214P	A	C	synonymous	0.981946	813037	1	0	No changes	Delayed	FALSE	32	10	19.1	Not in Antigenic Site	Heparin Binding domain	Not in L domain
RSV/B/BA	5329	G	SNV	P214P	A	C	synonymous	0.980109	813037	2	2	No changes	Delayed	FALSE	32	10	21.6	Not in Antigenic Site	Heparin Binding domain	Not in L domain
RSV/B/BA	5329	G	SNV	P214P	A	C	synonymous	0.982283	813040	1	0	No changes	Delayed	FALSE	32	10	23.8	Not in Antigenic Site	Heparin Binding domain	Not in L domain
RSV/B/BA	5329	G	SNV	P214P	A	C	synonymous	0.954023	813040	2	7	No changes	Delayed	FALSE	32	10	29.4	Not in Antigenic Site	Heparin Binding domain	Not in L domain
RSV/B/BA	5329	G	SNV	P214P	A	C	synonymous	0.969466	813040	3	14	No changes	Delayed	FALSE	32	10	29.5	Not in Antigenic Site	Heparin Binding domain	Not in L domain
RSV/B/BA	5329	G	SNV	P214P	A	C	synonymous	0.991466	813046	1	0	No changes	Delayed	FALSE	32	10	17.6	Not in Antigenic Site	Heparin Binding domain	Not in L domain
RSV/B/BA	5329	G	SNV	P214P	A	C	synonymous	0.990441	813046	2	2	No changes	Delayed	FALSE	32	10	21.4	Not in Antigenic Site	Heparin Binding domain	Not in L domain
RSV/B/BA	5329	G	SNV	P214P	A	C	synonymous	0.991503	813046	3	5	No changes	Delayed	FALSE	32	10	21.8	Not in Antigenic Site	Heparin Binding domain	Not in L domain
RSV/B/BA	5329	G	SNV	P214P	A	C	synonymous	0.964223	813046	4	12	No changes	Delayed	FALSE	32	10	26.2	Not in Antigenic Site	Heparin Binding domain	Not in L domain
RSV/B/BA	5329	G	SNV	P214P	A	C	synonymous	0.981801	813046	5	21	No changes	Delayed	FALSE	32	10	27	Not in Antigenic Site	Heparin Binding domain	Not in L domain
RSV/B/BA	5329	G	SNV	P214P	A	C	synonymous	0.98132	813046	6	28	No changes	Delayed	FALSE	32	10	22.2	Not in Antigenic Site	Heparin Binding domain	Not in L domain
RSV/B/BA	5280	G	SNV	I198T	T	C	missense	0.990341	813011	1	0	O-linked site gained	Normal	FALSE	26	9	25.7	Not in Antigenic Site	Heparin Binding domain	Not in L domain
RSV/B/BA	5280	G	SNV	I198T	T	C	missense	0.998715	813011	2	5	O-linked site gained	Normal	FALSE	26	9	20.7	Not in Antigenic Site	Heparin Binding domain	Not in L domain
RSV/B/BA	5280	G	SNV	I198T	T	C	missense	0.988716	813033	1	0	O-linked site gained	Normal	FALSE	26	9	19.4	Not in Antigenic Site	Heparin Binding domain	Not in L domain
RSV/B/BA	5280	G	SNV	I198T	T	C	missense	0.989837	813033	2	2	O-linked site gained	Normal	FALSE	26	9	29.9	Not in Antigenic Site	Heparin Binding domain	Not in L domain
RSV/B/BA	5280	G	SNV	I198T	T	C	missense	0.985549	813033	3	5	O-linked site gained	Normal	FALSE	26	9	27.9	Not in Antigenic Site	Heparin Binding domain	Not in L domain
RSV/B/BA	5280	G	SNV	I198T	T	C	missense	0.98244	813048	1	0	O-linked site gained	Normal	FALSE	26	9	26.4	Not in Antigenic Site	Heparin Binding domain	Not in L domain
RSV/B/BA	5280	G	SNV	I198T	T	C	missense	0.986761	813048	2	3	O-linked site gained	Normal	FALSE	26	9	22.9	Not in Antigenic Site	Heparin Binding domain	Not in L domain
RSV/B/BA	5280	G	SNV	I198T	T	C	missense	0.989418	813024	2	5	O-linked site gained	Delayed	FALSE	26	9	23.7	Not in Antigenic Site	Heparin Binding domain	Not in L domain
RSV/B/BA	5280	G	SNV	I198T	T	C	missense	0.983329	813024	3	8	O-linked site gained	Delayed	FALSE	26	9	25.2	Not in Antigenic Site	Heparin Binding domain	Not in L domain
RSV/B/BA	5280	G	SNV	I198T	T	C	missense	0.983655	813032	1	0	O-linked site gained	Delayed	FALSE	26	9	23	Not in Antigenic Site	Heparin Binding domain	Not in L domain
RSV/B/BA	5280	G	SNV	I198T	T	C	missense	0.984624	813032	2	5	O-linked site gained	Delayed	FALSE	26	9	23.6	Not in Antigenic Site	Heparin Binding domain	Not in L domain
RSV/B/BA	5280	G	SNV	I198T	T	C	missense	0.984016	813035	1	0	O-linked site gained	Delayed	FALSE	26	9	21	Not in Antigenic Site	Heparin Binding domain	Not in L domain
RSV/B/BA	5280	G	SNV	I198T	T	C	missense	0.987701	813035	2	4	O-linked site gained	Delayed	FALSE	26	9	21.2	Not in Antigenic Site	Heparin Binding domain	Not in L domain
RSV/B/BA	5280	G	SNV	I198T	T	C	missense	0.985577	813035	3	7	O-linked site gained	Delayed	FALSE	26	9	28.6	Not in Antigenic Site	Heparin Binding domain	Not in L domain
RSV/B/BA	5280	G	SNV	I198T	T	C	missense	0.98224	813035	4	14	O-linked site gained	Delayed	FALSE	26	9	24.9	Not in Antigenic Site	Heparin Binding domain	Not in L domain
RSV/B/BA	5280	G	SNV	I198T	T	C	missense	0.984403	813037	1	0	O-linked site gained	Delayed	FALSE	26	9	19.1	Not in Antigenic Site	Heparin Binding domain	Not in L domain
RSV/B/BA	5280	G	SNV	I198T	T	C	missense	0.986911	813037	2	2	O-linked site gained	Delayed	FALSE	26	9	21.6	Not in Antigenic Site	Heparin Binding domain	Not in L domain
RSV/B/BA	5280	G	SNV	I198T	T	C	missense	0.985994	813040	1	0	O-linked site gained	Delayed	FALSE	26	9	23.8	Not in Antigenic Site	Heparin Binding domain	Not in L domain
RSV/B/BA	5280	G	SNV	I198T	T	C	missense	0.964497	813040	2	7	O-linked site gained	Delayed	FALSE	26	9	29.4	Not in Antigenic Site	Heparin Binding domain	Not in L domain
RSV/B/BA	5280	G	SNV	I198T	T	C	missense	0.980263	813040	3	14	O-linked site gained	Delayed	FALSE	26	9	29.5	Not in Antigenic Site	Heparin Binding domain	Not in L domain
RSV/B/BA	5280	G	SNV	I198T	T	C	missense	0.992969	813046	1	0	O-linked site gained	Delayed	FALSE	26	9	17.6	Not in Antigenic Site	Heparin Binding domain	Not in L domain
RSV/B/BA	5280	G	SNV	I198T	T	C	missense	0.990959	813046	2	2	O-linked site gained	Delayed	FALSE	26	9	21.4	Not in Antigenic Site	Heparin Binding domain	Not in L domain
RSV/B/BA	5280	G	SNV	I198T	T	C	missense	0.99002	813046	3	5	O-linked site gained	Delayed	FALSE	26	9	21.8	Not in Antigenic Site	Heparin Binding domain	Not in L domain
RSV/B/BA	5280	G	SNV	I198T	T	C	missense	0.988333	813046	4	12	O-linked site gained	Delayed	FALSE	26	9	26.2	Not in Antigenic Site	Heparin Binding domain	Not in L domain
RSV/B/BA	5280	G	SNV	I198T	T	C	missense	0.990814	813046	5	21	O-linked site gained	Delayed	FALSE	26	9	27	Not in Antigenic Site	Heparin Binding domain	Not in L domain
RSV/B/BA	5280	G	SNV	I198T	T	C	missense	0.991309	813046	6	28	O-linked site gained	Delayed	FALSE	26	9	22.2	Not in Antigenic Site	Heparin Binding domain	Not in L domain
RSV/A/ON	5501	G	SNV	P274L	C	T	missense	0.991919	813001	1	0	No changes	Normal	FALSE	22	9	23.3	Not in Antigenic Site	Mucin-like region II	Not in L domain
RSV/A/ON	5501	G	SNV	P274L	C	T	missense	0.993714	813003	1	0	No changes	Delayed	FALSE	22	9	16.4	Not in Antigenic Site	Mucin-like region II	Not in L domain
RSV/A/ON	5501	G	SNV	P274L	C	T	missense	0.994987	813003	2	8	No changes	Delayed	FALSE	22	9	28.4	Not in Antigenic Site	Mucin-like region II	Not in L domain
RSV/A/ON	5501	G	SNV	P274Q	C	A	missense	0.971572	813015	1	0	No changes	Normal	FALSE	22	9	23.1	Not in Antigenic Site	Mucin-like region II	Not in L domain
RSV/A/ON	5501	G	SNV	P274Q	C	A	missense	0.967391	813015	3	5	No changes	Normal	FALSE	22	9	26.8	Not in Antigenic Site	Mucin-like region II	Not in L domain
RSV/A/ON	5501	G	SNV	P274L	C	T	missense	0.989091	813027	1	0	No changes	Normal	FALSE	22	9	25.9	Not in Antigenic Site	Mucin-like region II	Not in L domain
RSV/A/ON	5501	G	SNV	P274L	C	T	missense	0.995428	813027	2	2	No changes	Normal	FALSE	22	9	24	Not in Antigenic Site	Mucin-like region II	Not in L domain
RSV/A/ON	5501	G	SNV	P274L	C	T	missense	0.99481	813006	1	0	No changes	Delayed	FALSE	22	9	16.7	Not in Antigenic Site	Mucin-like region II	Not in L domain
RSV/A/ON	5501	G	SNV	P274L	C	T	missense	1	813006	3	15	No changes	Delayed	FALSE	22	9	27.3	Not in Antigenic Site	Mucin-like region II	Not in L domain
RSV/A/ON	5501	G	SNV	P274L	C	T	missense	0.997697	813008	1	0	No changes	Delayed	FALSE	22	9	24.4	Not in Antigenic Site	Mucin-like region II	Not in L domain
RSV/A/ON	5501	G	SNV	P274L	C	T	missense	0.994398	813008	2	7	No changes	Delayed	FALSE	22	9	24.7	Not in Antigenic Site	Mucin-like region II	Not in L domain
RSV/A/ON	5501	G	SNV	P274L	C	T	missense	0.993213	813008	3	11	No changes	Delayed	FALSE	22	9	24.1	Not in Antigenic Site	Mucin-like region II	Not in L domain
RSV/A/ON	5501	G	SNV	P274L	C	T	missense	0.996489	813018	1	0	No changes	Delayed	FALSE	22	9	19.4	Not in Antigenic Site	Mucin-like region II	Not in L domain
RSV/A/ON	5501	G	SNV	P274L	C	T	missense	0.995426	813018	2	2	No changes	Delayed	FALSE	22	9	19.7	Not in Antigenic Site	Mucin-like region II	Not in L domain
RSV/A/ON	5501	G	SNV	P274L	C	T	missense	0.99538	813018	3	7	No changes	Delayed	FALSE	22	9	18.5	Not in Antigenic Site	Mucin-like region II	Not in L domain
RSV/A/ON	5501	G	SNV	P274L	C	T	missense	0.996965	813018	4	14	No changes	Delayed	FALSE	22	9	18.9	Not in Antigenic Site	Mucin-like region II	Not in L domain
RSV/A/ON	5501	G	SNV	P274L	C	T	missense	0.995012	813018	5	21	No changes	Delayed	FALSE	22	9	23.6	Not in Antigenic Site	Mucin-like region II	Not in L domain
RSV/A/ON	5501	G	SNV	P274L	C	T	missense	0.992515	813025	1	0	No changes	Delayed	FALSE	22	9	23.8	Not in Antigenic Site	Mucin-like region II	Not in L domain
RSV/A/ON	5501	G	SNV	P274L	C	T	missense	0.998554	813025	2	5	No changes	Delayed	FALSE	22	9	25	Not in Antigenic Site	Mucin-like region II	Not in L domain
RSV/A/ON	5501	G	SNV	P274L	C	T	missense	0.99713	813036	1	0	No changes	Delayed	FALSE	22	9	23.5	Not in Antigenic Site	Mucin-like region II	Not in L domain
RSV/A/ON	5501	G	SNV	P274L	C	T	missense	0.988523	813036	2	4	No changes	Delayed	FALSE	22	9	27	Not in Antigenic Site	Mucin-like region II	Not in L domain
RSV/A/ON	5501	G	SNV	P274L	C	T	missense	0.997834	813036	3	5	No changes	Delayed	FALSE	22	9	21.8	Not in Antigenic Site	Mucin-like region II	Not in L domain
RSV/B/BA	6359	F	SNV	I214I	T	C	synonymous	0.999162	813010	1	0	No changes	Normal	FALSE	25	9	20.7	Not in Antigenic Site	Not in a G domain	Not in L domain
RSV/B/BA	6359	F	SNV	I214I	T	C	synonymous	1	813010	2	1	No changes	Normal	FALSE	25	9	23	Not in Antigenic Site	Not in a G domain	Not in L domain
RSV/B/BA	6359	F	SNV	I214I	T	C	synonymous	0.998234	813010	3	4	No changes	Normal	FALSE	25	9	16.7	Not in Antigenic Site	Not in a G domain	Not in L domain
RSV/B/BA	6359	F	SNV	I214I	T	A	synonymous	0.997534	813011	1	0	No changes	Normal	FALSE	25	9	25.7	Not in Antigenic Site	Not in a G domain	Not in L domain
RSV/B/BA	6359	F	SNV	I214I	T	A	synonymous	1	813011	2	5	No changes	Normal	FALSE	25	9	20.7	Not in Antigenic Site	Not in a G domain	Not in L domain
RSV/B/BA	6359	F	SNV	I214I	T	C	synonymous	0.99876	813012	1	0	No changes	Normal	FALSE	25	9	22.8	Not in Antigenic Site	Not in a G domain	Not in L domain
RSV/B/BA	6359	F	SNV	I214I	T	C	synonymous	1	813012	2	4	No changes	Normal	FALSE	25	9	20.9	Not in Antigenic Site	Not in a G domain	Not in L domain
RSV/B/BA	6359	F	SNV	I214I	T	A	synonymous	0.997912	813033	1	0	No changes	Normal	FALSE	25	9	19.4	Not in Antigenic Site	Not in a G domain	Not in L domain
RSV/B/BA	6359	F	SNV	I214I	T	A	synonymous	1	813033	2	2	No changes	Normal	FALSE	25	9	29.9	Not in Antigenic Site	Not in a G domain	Not in L domain
RSV/B/BA	6359	F	SNV	I214I	T	A	synonymous	1	813033	3	5	No changes	Normal	FALSE	25	9	27.9	Not in Antigenic Site	Not in a G domain	Not in L domain
RSV/B/BA	6359	F	SNV	I214I	T	A	synonymous	0.995579	813048	1	0	No changes	Normal	FALSE	25	9	26.4	Not in Antigenic Site	Not in a G domain	Not in L domain
RSV/B/BA	6359	F	SNV	I214I	T	A	synonymous	0.993874	813048	2	3	No changes	Normal	FALSE	25	9	22.9	Not in Antigenic Site	Not in a G domain	Not in L domain
RSV/B/BA	6359	F	SNV	I214I	T	C	synonymous	0.998129	813014	2	4	No changes	Delayed	FALSE	25	9	18.7	Not in Antigenic Site	Not in a G domain	Not in L domain
RSV/B/BA	6359	F	SNV	I214I	T	C	synonymous	0.998856	813014	3	5	No changes	Delayed	FALSE	25	9	21.5	Not in Antigenic Site	Not in a G domain	Not in L domain
RSV/B/BA	6359	F	SNV	I214I	T	C	synonymous	0.998649	813014	4	11	No changes	Delayed	FALSE	25	9	22.7	Not in Antigenic Site	Not in a G domain	Not in L domain
RSV/B/BA	6359	F	SNV	I214I	T	A	synonymous	0.995595	813024	2	5	No changes	Delayed	FALSE	25	9	23.7	Not in Antigenic Site	Not in a G domain	Not in L domain
RSV/B/BA	6359	F	SNV	I214I	T	A	synonymous	0.997294	813024	3	8	No changes	Delayed	FALSE	25	9	25.2	Not in Antigenic Site	Not in a G domain	Not in L domain
RSV/B/BA	6359	F	SNV	I214I	T	A	synonymous	0.995757	813040	1	0	No changes	Delayed	FALSE	25	9	23.8	Not in Antigenic Site	Not in a G domain	Not in L domain
RSV/B/BA	6359	F	SNV	I214I	T	A	synonymous	1	813040	2	7	No changes	Delayed	FALSE	25	9	29.4	Not in Antigenic Site	Not in a G domain	Not in L domain
RSV/B/BA	6359	F	SNV	I214I	T	A	synonymous	0.996036	813046	1	0	No changes	Delayed	FALSE	25	9	17.6	Not in Antigenic Site	Not in a G domain	Not in L domain
RSV/B/BA	6359	F	SNV	I214I	T	A	synonymous	0.995169	813046	2	2	No changes	Delayed	FALSE	25	9	21.4	Not in Antigenic Site	Not in a G domain	Not in L domain
RSV/B/BA	6359	F	SNV	I214I	T	A	synonymous	0.994578	813046	3	5	No changes	Delayed	FALSE	25	9	21.8	Not in Antigenic Site	Not in a G domain	Not in L domain
RSV/B/BA	6359	F	SNV	I214I	T	A	synonymous	0.996904	813046	4	12	No changes	Delayed	FALSE	25	9	26.2	Not in Antigenic Site	Not in a G domain	Not in L domain
RSV/B/BA	6359	F	SNV	I214I	T	A	synonymous	0.997024	813046	5	21	No changes	Delayed	FALSE	25	9	27	Not in Antigenic Site	Not in a G domain	Not in L domain
RSV/B/BA	6359	F	SNV	I214I	T	A	synonymous	0.994633	813046	6	28	No changes	Delayed	FALSE	25	9	22.2	Not in Antigenic Site	Not in a G domain	Not in L domain
RSV/B/BA	7773	M2-1	SNV	L35L	A	G	synonymous	0.999073	813011	1	0	No changes	Normal	FALSE	26	9	25.7	Not in Antigenic Site	Not in a G domain	Not in L domain
RSV/B/BA	7773	M2-1	SNV	L35L	A	G	synonymous	1	813011	2	5	No changes	Normal	FALSE	26	9	20.7	Not in Antigenic Site	Not in a G domain	Not in L domain
RSV/B/BA	7773	M2-1	SNV	L35L	A	G	synonymous	0.997495	813033	1	0	No changes	Normal	FALSE	26	9	19.4	Not in Antigenic Site	Not in a G domain	Not in L domain
RSV/B/BA	7773	M2-1	SNV	L35L	A	G	synonymous	1	813033	2	2	No changes	Normal	FALSE	26	9	29.9	Not in Antigenic Site	Not in a G domain	Not in L domain
RSV/B/BA	7773	M2-1	SNV	L35L	A	G	synonymous	1	813033	3	5	No changes	Normal	FALSE	26	9	27.9	Not in Antigenic Site	Not in a G domain	Not in L domain
RSV/B/BA	7773	M2-1	SNV	L35L	A	G	synonymous	0.993841	813048	1	0	No changes	Normal	FALSE	26	9	26.4	Not in Antigenic Site	Not in a G domain	Not in L domain
RSV/B/BA	7773	M2-1	SNV	L35L	A	G	synonymous	0.997414	813048	2	3	No changes	Normal	FALSE	26	9	22.9	Not in Antigenic Site	Not in a G domain	Not in L domain
RSV/B/BA	7773	M2-1	SNV	L35L	A	G	synonymous	0.996347	813024	2	5	No changes	Delayed	FALSE	26	9	23.7	Not in Antigenic Site	Not in a G domain	Not in L domain
RSV/B/BA	7773	M2-1	SNV	L35L	A	G	synonymous	0.996569	813024	3	8	No changes	Delayed	FALSE	26	9	25.2	Not in Antigenic Site	Not in a G domain	Not in L domain
RSV/B/BA	7773	M2-1	SNV	L35L	A	G	synonymous	0.993521	813026	1	0	No changes	Delayed	FALSE	26	9	21.7	Not in Antigenic Site	Not in a G domain	Not in L domain
RSV/B/BA	7773	M2-1	SNV	L35L	A	G	synonymous	0.995851	813026	2	2	No changes	Delayed	FALSE	26	9	24.5	Not in Antigenic Site	Not in a G domain	Not in L domain
RSV/B/BA	7773	M2-1	SNV	L35L	A	G	synonymous	0.995017	813026	3	6	No changes	Delayed	FALSE	26	9	23.2	Not in Antigenic Site	Not in a G domain	Not in L domain
RSV/B/BA	7773	M2-1	SNV	L35L	A	G	synonymous	0.997032	813035	1	0	No changes	Delayed	FALSE	26	9	21	Not in Antigenic Site	Not in a G domain	Not in L domain
RSV/B/BA	7773	M2-1	SNV	L35L	A	G	synonymous	0.997214	813035	2	4	No changes	Delayed	FALSE	26	9	21.2	Not in Antigenic Site	Not in a G domain	Not in L domain
RSV/B/BA	7773	M2-1	SNV	L35L	A	G	synonymous	1	813035	3	7	No changes	Delayed	FALSE	26	9	28.6	Not in Antigenic Site	Not in a G domain	Not in L domain
RSV/B/BA	7773	M2-1	SNV	L35L	A	G	synonymous	0.998084	813035	4	14	No changes	Delayed	FALSE	26	9	24.9	Not in Antigenic Site	Not in a G domain	Not in L domain
RSV/B/BA	7773	M2-1	SNV	L35L	A	G	synonymous	0.996988	813037	1	0	No changes	Delayed	FALSE	26	9	19.1	Not in Antigenic Site	Not in a G domain	Not in L domain
RSV/B/BA	7773	M2-1	SNV	L35L	A	G	synonymous	0.997585	813037	2	2	No changes	Delayed	FALSE	26	9	21.6	Not in Antigenic Site	Not in a G domain	Not in L domain
RSV/B/BA	7773	M2-1	SNV	L35L	A	G	synonymous	0.997175	813040	1	0	No changes	Delayed	FALSE	26	9	23.8	Not in Antigenic Site	Not in a G domain	Not in L domain
RSV/B/BA	7773	M2-1	SNV	L35L	A	G	synonymous	1	813040	2	7	No changes	Delayed	FALSE	26	9	29.4	Not in Antigenic Site	Not in a G domain	Not in L domain
RSV/B/BA	7773	M2-1	SNV	L35L	A	G	synonymous	0.996812	813046	1	0	No changes	Delayed	FALSE	26	9	17.6	Not in Antigenic Site	Not in a G domain	Not in L domain
RSV/B/BA	7773	M2-1	SNV	L35L	A	G	synonymous	0.997978	813046	2	2	No changes	Delayed	FALSE	26	9	21.4	Not in Antigenic Site	Not in a G domain	Not in L domain
RSV/B/BA	7773	M2-1	SNV	L35L	A	G	synonymous	0.998612	813046	3	5	No changes	Delayed	FALSE	26	9	21.8	Not in Antigenic Site	Not in a G domain	Not in L domain
RSV/B/BA	7773	M2-1	SNV	L35L	A	G	synonymous	0.990654	813046	4	12	No changes	Delayed	FALSE	26	9	26.2	Not in Antigenic Site	Not in a G domain	Not in L domain
RSV/B/BA	7773	M2-1	SNV	L35L	A	G	synonymous	1	813046	5	21	No changes	Delayed	FALSE	26	9	27	Not in Antigenic Site	Not in a G domain	Not in L domain
RSV/B/BA	7773	M2-1	SNV	L35L	A	G	synonymous	0.996904	813046	6	28	No changes	Delayed	FALSE	26	9	22.2	Not in Antigenic Site	Not in a G domain	Not in L domain
RSV/B/BA	12360	L	SNV	T1267T	G	A	synonymous	0.996269	813010	1	0	No changes	Normal	FALSE	26	9	20.7	Not in Antigenic Site	Not in a G domain	Capping (PRNTase)
RSV/B/BA	12360	L	SNV	T1267T	G	A	synonymous	1	813010	2	1	No changes	Normal	FALSE	26	9	23	Not in Antigenic Site	Not in a G domain	Capping (PRNTase)
RSV/B/BA	12360	L	SNV	T1267T	G	A	synonymous	0.997497	813010	3	4	No changes	Normal	FALSE	26	9	16.7	Not in Antigenic Site	Not in a G domain	Capping (PRNTase)
RSV/B/BA	12360	L	SNV	T1267T	G	A	synonymous	0.995758	813011	1	0	No changes	Normal	FALSE	26	9	25.7	Not in Antigenic Site	Not in a G domain	Capping (PRNTase)
RSV/B/BA	12360	L	SNV	T1267T	G	A	synonymous	1	813011	2	5	No changes	Normal	FALSE	26	9	20.7	Not in Antigenic Site	Not in a G domain	Capping (PRNTase)
RSV/B/BA	12360	L	SNV	T1267T	G	A	synonymous	0.997199	813033	1	0	No changes	Normal	FALSE	26	9	19.4	Not in Antigenic Site	Not in a G domain	Capping (PRNTase)
RSV/B/BA	12360	L	SNV	T1267T	G	A	synonymous	1	813033	2	2	No changes	Normal	FALSE	26	9	29.9	Not in Antigenic Site	Not in a G domain	Capping (PRNTase)
RSV/B/BA	12360	L	SNV	T1267T	G	A	synonymous	1	813033	3	5	No changes	Normal	FALSE	26	9	27.9	Not in Antigenic Site	Not in a G domain	Capping (PRNTase)
RSV/B/BA	12360	L	SNV	T1267T	G	A	synonymous	0.991641	813048	1	0	No changes	Normal	FALSE	26	9	26.4	Not in Antigenic Site	Not in a G domain	Capping (PRNTase)
RSV/B/BA	12360	L	SNV	T1267T	G	A	synonymous	0.992318	813048	2	3	No changes	Normal	FALSE	26	9	22.9	Not in Antigenic Site	Not in a G domain	Capping (PRNTase)
RSV/B/BA	12360	L	SNV	T1267T	G	A	synonymous	0.997812	813014	2	4	No changes	Delayed	FALSE	26	9	18.7	Not in Antigenic Site	Not in a G domain	Capping (PRNTase)
RSV/B/BA	12360	L	SNV	T1267T	G	A	synonymous	0.997212	813014	3	5	No changes	Delayed	FALSE	26	9	21.5	Not in Antigenic Site	Not in a G domain	Capping (PRNTase)
RSV/B/BA	12360	L	SNV	T1267T	G	A	synonymous	0.997966	813014	4	11	No changes	Delayed	FALSE	26	9	22.7	Not in Antigenic Site	Not in a G domain	Capping (PRNTase)
RSV/B/BA	12360	L	SNV	T1267T	G	A	synonymous	0.998617	813024	2	5	No changes	Delayed	FALSE	26	9	23.7	Not in Antigenic Site	Not in a G domain	Capping (PRNTase)
RSV/B/BA	12360	L	SNV	T1267T	G	A	synonymous	0.998507	813024	3	8	No changes	Delayed	FALSE	26	9	25.2	Not in Antigenic Site	Not in a G domain	Capping (PRNTase)
RSV/B/BA	12360	L	SNV	T1267T	G	A	synonymous	0.987302	813026	1	0	No changes	Delayed	FALSE	26	9	21.7	Not in Antigenic Site	Not in a G domain	Capping (PRNTase)
RSV/B/BA	12360	L	SNV	T1267T	G	A	synonymous	0.992126	813026	2	2	No changes	Delayed	FALSE	26	9	24.5	Not in Antigenic Site	Not in a G domain	Capping (PRNTase)
RSV/B/BA	12360	L	SNV	T1267T	G	A	synonymous	0.996194	813026	3	6	No changes	Delayed	FALSE	26	9	23.2	Not in Antigenic Site	Not in a G domain	Capping (PRNTase)
RSV/B/BA	12360	L	SNV	T1267T	G	A	synonymous	0.996974	813040	1	0	No changes	Delayed	FALSE	26	9	23.8	Not in Antigenic Site	Not in a G domain	Capping (PRNTase)
RSV/B/BA	12360	L	SNV	T1267T	G	A	synonymous	1	813040	2	7	No changes	Delayed	FALSE	26	9	29.4	Not in Antigenic Site	Not in a G domain	Capping (PRNTase)
RSV/B/BA	12360	L	SNV	T1267T	G	A	synonymous	0.99612	813046	1	0	No changes	Delayed	FALSE	26	9	17.6	Not in Antigenic Site	Not in a G domain	Capping (PRNTase)
RSV/B/BA	12360	L	SNV	T1267T	G	A	synonymous	0.996783	813046	2	2	No changes	Delayed	FALSE	26	9	21.4	Not in Antigenic Site	Not in a G domain	Capping (PRNTase)
RSV/B/BA	12360	L	SNV	T1267T	G	A	synonymous	0.99516	813046	3	5	No changes	Delayed	FALSE	26	9	21.8	Not in Antigenic Site	Not in a G domain	Capping (PRNTase)
RSV/B/BA	12360	L	SNV	T1267T	G	A	synonymous	1	813046	4	12	No changes	Delayed	FALSE	26	9	26.2	Not in Antigenic Site	Not in a G domain	Capping (PRNTase)
RSV/B/BA	12360	L	SNV	T1267T	G	A	synonymous	0.99458	813046	5	21	No changes	Delayed	FALSE	26	9	27	Not in Antigenic Site	Not in a G domain	Capping (PRNTase)
RSV/B/BA	12360	L	SNV	T1267T	G	A	synonymous	0.994455	813046	6	28	No changes	Delayed	FALSE	26	9	22.2	Not in Antigenic Site	Not in a G domain	Capping (PRNTase)
RSV/A/ON	5747	F	SNV	T8S	A	T	missense	0.295337	813008	3	11	No changes	Delayed	TRUE	1	1	24.1	Not in Antigenic Site	Not in a G domain	Not in L domain
RSV/B/BA	12	NS1	SNV	.	T	C	upstream_gene_variant	0.216667	813012	1	0	No changes	Normal	FALSE	8	8	22.8	Not in Antigenic Site	Not in a G domain	Not in L domain
RSV/B/BA	12	NS1	SNV	.	T	C	upstream_gene_variant	0.278261	813033	1	0	No changes	Normal	FALSE	8	8	19.4	Not in Antigenic Site	Not in a G domain	Not in L domain
RSV/A/ON	5787	F	SNV	C21Y	G	A	missense	0.521505	813008	3	11	No changes	Delayed	TRUE	1	1	24.1	Not in Antigenic Site	Not in a G domain	Not in L domain
RSV/B/BA	12	NS1	SNV	.	T	C	upstream_gene_variant	0.348315	813032	1	0	No changes	Delayed	FALSE	8	8	23	Not in Antigenic Site	Not in a G domain	Not in L domain
RSV/A/ON	12964	L	SNV	S1468S	T	C	synonymous	0.752294	813008	3	11	No changes	Delayed	TRUE	1	1	24.1	Not in Antigenic Site	Not in a G domain	Connector domain (CD)
RSV/B/BA	12	NS1	SNV	.	T	C	upstream_gene_variant	0.202797	813037	1	0	No changes	Delayed	FALSE	8	8	19.1	Not in Antigenic Site	Not in a G domain	Not in L domain
RSV/B/BA	12	NS1	SNV	.	T	G	upstream_gene_variant	0.219512	813040	1	0	No changes	Delayed	FALSE	8	8	23.8	Not in Antigenic Site	Not in a G domain	Not in L domain
RSV/B/BA	4453	SH	SNV	C51C	T	C	synonymous	0.998048	813010	1	0	No changes	Normal	FALSE	24	8	20.7	Not in Antigenic Site	Not in a G domain	Not in L domain
RSV/B/BA	4453	SH	SNV	C51C	T	C	synonymous	0.996466	813010	2	1	No changes	Normal	FALSE	24	8	23	Not in Antigenic Site	Not in a G domain	Not in L domain
RSV/B/BA	4453	SH	SNV	C51C	T	C	synonymous	0.997512	813010	3	4	No changes	Normal	FALSE	24	8	16.7	Not in Antigenic Site	Not in a G domain	Not in L domain
RSV/B/BA	4453	SH	SNV	C51C	T	C	synonymous	0.995671	813011	1	0	No changes	Normal	FALSE	24	8	25.7	Not in Antigenic Site	Not in a G domain	Not in L domain
RSV/B/BA	4453	SH	SNV	C51C	T	C	synonymous	0.991209	813011	2	5	No changes	Normal	FALSE	24	8	20.7	Not in Antigenic Site	Not in a G domain	Not in L domain
RSV/B/BA	4453	SH	SNV	C51C	T	C	synonymous	0.99687	813033	1	0	No changes	Normal	FALSE	24	8	19.4	Not in Antigenic Site	Not in a G domain	Not in L domain
RSV/B/BA	4453	SH	SNV	C51C	T	C	synonymous	1	813033	2	2	No changes	Normal	FALSE	24	8	29.9	Not in Antigenic Site	Not in a G domain	Not in L domain
RSV/B/BA	4453	SH	SNV	C51C	T	C	synonymous	1	813033	3	5	No changes	Normal	FALSE	24	8	27.9	Not in Antigenic Site	Not in a G domain	Not in L domain
RSV/B/BA	4453	SH	SNV	C51C	T	C	synonymous	0.994955	813048	1	0	No changes	Normal	FALSE	24	8	26.4	Not in Antigenic Site	Not in a G domain	Not in L domain
RSV/B/BA	4453	SH	SNV	C51C	T	C	synonymous	0.994238	813048	2	3	No changes	Normal	FALSE	24	8	22.9	Not in Antigenic Site	Not in a G domain	Not in L domain
RSV/B/BA	4453	SH	SNV	C51C	T	C	synonymous	0.998876	813014	2	4	No changes	Delayed	FALSE	24	8	18.7	Not in Antigenic Site	Not in a G domain	Not in L domain
RSV/B/BA	4453	SH	SNV	C51C	T	C	synonymous	0.995333	813014	3	5	No changes	Delayed	FALSE	24	8	21.5	Not in Antigenic Site	Not in a G domain	Not in L domain
RSV/B/BA	4453	SH	SNV	C51C	T	C	synonymous	0.997849	813014	4	11	No changes	Delayed	FALSE	24	8	22.7	Not in Antigenic Site	Not in a G domain	Not in L domain
RSV/B/BA	4453	SH	SNV	C51C	T	C	synonymous	0.995687	813024	2	5	No changes	Delayed	FALSE	24	8	23.7	Not in Antigenic Site	Not in a G domain	Not in L domain
RSV/B/BA	4453	SH	SNV	C51C	T	C	synonymous	0.995346	813024	3	8	No changes	Delayed	FALSE	24	8	25.2	Not in Antigenic Site	Not in a G domain	Not in L domain
RSV/B/BA	4453	SH	SNV	C51C	T	C	synonymous	0.991693	813040	1	0	No changes	Delayed	FALSE	24	8	23.8	Not in Antigenic Site	Not in a G domain	Not in L domain
RSV/B/BA	4453	SH	SNV	C51C	T	C	synonymous	0.987013	813040	2	7	No changes	Delayed	FALSE	24	8	29.4	Not in Antigenic Site	Not in a G domain	Not in L domain
RSV/B/BA	4453	SH	SNV	C51C	T	C	synonymous	0.982759	813040	3	14	No changes	Delayed	FALSE	24	8	29.5	Not in Antigenic Site	Not in a G domain	Not in L domain
RSV/B/BA	4453	SH	SNV	C51C	T	C	synonymous	0.996528	813046	1	0	No changes	Delayed	FALSE	24	8	17.6	Not in Antigenic Site	Not in a G domain	Not in L domain
RSV/B/BA	4453	SH	SNV	C51C	T	C	synonymous	0.996363	813046	2	2	No changes	Delayed	FALSE	24	8	21.4	Not in Antigenic Site	Not in a G domain	Not in L domain
RSV/B/BA	4453	SH	SNV	C51C	T	C	synonymous	0.995218	813046	3	5	No changes	Delayed	FALSE	24	8	21.8	Not in Antigenic Site	Not in a G domain	Not in L domain
RSV/B/BA	4453	SH	SNV	C51C	T	C	synonymous	0.989865	813046	4	12	No changes	Delayed	FALSE	24	8	26.2	Not in Antigenic Site	Not in a G domain	Not in L domain
RSV/B/BA	4453	SH	SNV	C51C	T	C	synonymous	0.994852	813046	5	21	No changes	Delayed	FALSE	24	8	27	Not in Antigenic Site	Not in a G domain	Not in L domain
RSV/B/BA	4453	SH	SNV	C51C	T	C	synonymous	0.994096	813046	6	28	No changes	Delayed	FALSE	24	8	22.2	Not in Antigenic Site	Not in a G domain	Not in L domain
RSV/A/ON	5573	G	SNV	P298L	C	T	missense	0.993769	813001	1	0	No changes	Normal	FALSE	20	8	23.3	Not in Antigenic Site	Mucin-like region II	Not in L domain
RSV/A/ON	5573	G	SNV	P298L	C	T	missense	0.995495	813003	1	0	No changes	Delayed	FALSE	20	8	16.4	Not in Antigenic Site	Mucin-like region II	Not in L domain
RSV/A/ON	5573	G	SNV	P298L	C	T	missense	0.995918	813003	2	8	No changes	Delayed	FALSE	20	8	28.4	Not in Antigenic Site	Mucin-like region II	Not in L domain
RSV/A/ON	5573	G	SNV	P298L	C	T	missense	0.993377	813027	1	0	No changes	Normal	FALSE	20	8	25.9	Not in Antigenic Site	Mucin-like region II	Not in L domain
RSV/A/ON	5573	G	SNV	P298L	C	T	missense	0.996068	813027	2	2	No changes	Normal	FALSE	20	8	24	Not in Antigenic Site	Mucin-like region II	Not in L domain
RSV/A/ON	5573	G	SNV	P298L	C	T	missense	0.995842	813006	1	0	No changes	Delayed	FALSE	20	8	16.7	Not in Antigenic Site	Mucin-like region II	Not in L domain
RSV/A/ON	5573	G	SNV	P298L	C	T	missense	0.986755	813006	3	15	No changes	Delayed	FALSE	20	8	27.3	Not in Antigenic Site	Mucin-like region II	Not in L domain
RSV/A/ON	5573	G	SNV	P298L	C	T	missense	0.997468	813008	1	0	No changes	Delayed	FALSE	20	8	24.4	Not in Antigenic Site	Mucin-like region II	Not in L domain
RSV/A/ON	5573	G	SNV	P298L	C	T	missense	0.99654	813008	2	7	No changes	Delayed	FALSE	20	8	24.7	Not in Antigenic Site	Mucin-like region II	Not in L domain
RSV/A/ON	5573	G	SNV	P298L	C	T	missense	0.996094	813008	3	11	No changes	Delayed	FALSE	20	8	24.1	Not in Antigenic Site	Mucin-like region II	Not in L domain
RSV/A/ON	5573	G	SNV	P298L	C	T	missense	0.996813	813018	1	0	No changes	Delayed	FALSE	20	8	19.4	Not in Antigenic Site	Mucin-like region II	Not in L domain
RSV/A/ON	5573	G	SNV	P298L	C	T	missense	0.99617	813018	2	2	No changes	Delayed	FALSE	20	8	19.7	Not in Antigenic Site	Mucin-like region II	Not in L domain
RSV/A/ON	5573	G	SNV	P298L	C	T	missense	0.995796	813018	3	7	No changes	Delayed	FALSE	20	8	18.5	Not in Antigenic Site	Mucin-like region II	Not in L domain
RSV/A/ON	5573	G	SNV	P298L	C	T	missense	0.996007	813018	4	14	No changes	Delayed	FALSE	20	8	18.9	Not in Antigenic Site	Mucin-like region II	Not in L domain
RSV/A/ON	5573	G	SNV	P298L	C	T	missense	0.991213	813018	5	21	No changes	Delayed	FALSE	20	8	23.6	Not in Antigenic Site	Mucin-like region II	Not in L domain
RSV/A/ON	5573	G	SNV	P298L	C	T	missense	0.996129	813025	1	0	No changes	Delayed	FALSE	20	8	23.8	Not in Antigenic Site	Mucin-like region II	Not in L domain
RSV/A/ON	5573	G	SNV	P298L	C	T	missense	0.997673	813025	2	5	No changes	Delayed	FALSE	20	8	25	Not in Antigenic Site	Mucin-like region II	Not in L domain
RSV/A/ON	5573	G	SNV	P298L	C	T	missense	0.996923	813036	1	0	No changes	Delayed	FALSE	20	8	23.5	Not in Antigenic Site	Mucin-like region II	Not in L domain
RSV/A/ON	5573	G	SNV	P298L	C	T	missense	0.99319	813036	2	4	No changes	Delayed	FALSE	20	8	27	Not in Antigenic Site	Mucin-like region II	Not in L domain
RSV/A/ON	5573	G	SNV	P298L	C	T	missense	0.997919	813036	3	5	No changes	Delayed	FALSE	20	8	21.8	Not in Antigenic Site	Mucin-like region II	Not in L domain
RSV/A/ON	5590	G	SNV	H304Y	C	T	missense	0.997126	813001	1	0	No changes	Normal	FALSE	20	8	23.3	Not in Antigenic Site	Mucin-like region II	Not in L domain
RSV/A/ON	5590	G	SNV	H304Y	C	T	missense	0.996071	813003	1	0	No changes	Delayed	FALSE	20	8	16.4	Not in Antigenic Site	Mucin-like region II	Not in L domain
RSV/A/ON	5590	G	SNV	H304Y	C	T	missense	0.995745	813003	2	8	No changes	Delayed	FALSE	20	8	28.4	Not in Antigenic Site	Mucin-like region II	Not in L domain
RSV/A/ON	5590	G	SNV	H304Y	C	T	missense	0.998628	813027	1	0	No changes	Normal	FALSE	20	8	25.9	Not in Antigenic Site	Mucin-like region II	Not in L domain
RSV/A/ON	5590	G	SNV	H304Y	C	T	missense	0.996526	813027	2	2	No changes	Normal	FALSE	20	8	24	Not in Antigenic Site	Mucin-like region II	Not in L domain
RSV/A/ON	5590	G	SNV	H304Y	C	T	missense	0.996806	813006	1	0	No changes	Delayed	FALSE	20	8	16.7	Not in Antigenic Site	Mucin-like region II	Not in L domain
RSV/A/ON	5590	G	SNV	H304Y	C	T	missense	1	813006	3	15	No changes	Delayed	FALSE	20	8	27.3	Not in Antigenic Site	Mucin-like region II	Not in L domain
RSV/A/ON	5590	G	SNV	H304Y	C	T	missense	0.997325	813008	1	0	No changes	Delayed	FALSE	20	8	24.4	Not in Antigenic Site	Mucin-like region II	Not in L domain
RSV/A/ON	5590	G	SNV	H304Y	C	T	missense	0.994424	813008	2	7	No changes	Delayed	FALSE	20	8	24.7	Not in Antigenic Site	Mucin-like region II	Not in L domain
RSV/A/ON	5590	G	SNV	H304Y	C	T	missense	0.995633	813008	3	11	No changes	Delayed	FALSE	20	8	24.1	Not in Antigenic Site	Mucin-like region II	Not in L domain
RSV/A/ON	5590	G	SNV	H304Y	C	T	missense	0.997348	813018	1	0	No changes	Delayed	FALSE	20	8	19.4	Not in Antigenic Site	Mucin-like region II	Not in L domain
RSV/A/ON	5590	G	SNV	H304Y	C	T	missense	0.997315	813018	2	2	No changes	Delayed	FALSE	20	8	19.7	Not in Antigenic Site	Mucin-like region II	Not in L domain
RSV/A/ON	5590	G	SNV	H304Y	C	T	missense	0.99666	813018	3	7	No changes	Delayed	FALSE	20	8	18.5	Not in Antigenic Site	Mucin-like region II	Not in L domain
RSV/A/ON	5590	G	SNV	H304Y	C	T	missense	0.997351	813018	4	14	No changes	Delayed	FALSE	20	8	18.9	Not in Antigenic Site	Mucin-like region II	Not in L domain
RSV/A/ON	5590	G	SNV	H304Y	C	T	missense	0.998379	813018	5	21	No changes	Delayed	FALSE	20	8	23.6	Not in Antigenic Site	Mucin-like region II	Not in L domain
RSV/A/ON	5590	G	SNV	H304Y	C	T	missense	0.992038	813025	1	0	No changes	Delayed	FALSE	20	8	23.8	Not in Antigenic Site	Mucin-like region II	Not in L domain
RSV/A/ON	5590	G	SNV	H304Y	C	T	missense	0.99658	813025	2	5	No changes	Delayed	FALSE	20	8	25	Not in Antigenic Site	Mucin-like region II	Not in L domain
RSV/A/ON	5590	G	SNV	H304Y	C	T	missense	0.996336	813036	1	0	No changes	Delayed	FALSE	20	8	23.5	Not in Antigenic Site	Mucin-like region II	Not in L domain
RSV/A/ON	5590	G	SNV	H304Y	C	T	missense	0.995768	813036	2	4	No changes	Delayed	FALSE	20	8	27	Not in Antigenic Site	Mucin-like region II	Not in L domain
RSV/A/ON	5590	G	SNV	H304Y	C	T	missense	0.997128	813036	3	5	No changes	Delayed	FALSE	20	8	21.8	Not in Antigenic Site	Mucin-like region II	Not in L domain
RSV/B/BA	7604	M2-1	SNV	.	A	G	upstream_gene_variant	0.98022	813011	1	0	No changes	Normal	FALSE	23	8	25.7	Not in Antigenic Site	Not in a G domain	Not in L domain
RSV/B/BA	7604	M2-1	SNV	.	A	G	upstream_gene_variant	0.984848	813011	2	5	No changes	Normal	FALSE	23	8	20.7	Not in Antigenic Site	Not in a G domain	Not in L domain
RSV/B/BA	7604	M2-1	SNV	.	A	G	upstream_gene_variant	0.985277	813033	1	0	No changes	Normal	FALSE	23	8	19.4	Not in Antigenic Site	Not in a G domain	Not in L domain
RSV/B/BA	7604	M2-1	SNV	.	A	G	upstream_gene_variant	1	813033	2	2	No changes	Normal	FALSE	23	8	29.9	Not in Antigenic Site	Not in a G domain	Not in L domain
RSV/B/BA	7604	M2-1	SNV	.	A	G	upstream_gene_variant	1	813033	3	5	No changes	Normal	FALSE	23	8	27.9	Not in Antigenic Site	Not in a G domain	Not in L domain
RSV/B/BA	7604	M2-1	SNV	.	A	G	upstream_gene_variant	0.99055	813048	1	0	No changes	Normal	FALSE	23	8	26.4	Not in Antigenic Site	Not in a G domain	Not in L domain
RSV/B/BA	7604	M2-1	SNV	.	A	G	upstream_gene_variant	0.984225	813048	2	3	No changes	Normal	FALSE	23	8	22.9	Not in Antigenic Site	Not in a G domain	Not in L domain
RSV/B/BA	7604	M2-1	SNV	.	A	G	upstream_gene_variant	0.974895	813024	2	5	No changes	Delayed	FALSE	23	8	23.7	Not in Antigenic Site	Not in a G domain	Not in L domain
RSV/B/BA	7604	M2-1	SNV	.	A	G	upstream_gene_variant	0.97026	813024	3	8	No changes	Delayed	FALSE	23	8	25.2	Not in Antigenic Site	Not in a G domain	Not in L domain
RSV/B/BA	7604	M2-1	SNV	.	A	C	upstream_gene_variant	0.990236	813035	1	0	No changes	Delayed	FALSE	23	8	21	Not in Antigenic Site	Not in a G domain	Not in L domain
RSV/B/BA	7604	M2-1	SNV	.	A	C	upstream_gene_variant	0.987215	813035	2	4	No changes	Delayed	FALSE	23	8	21.2	Not in Antigenic Site	Not in a G domain	Not in L domain
RSV/B/BA	7604	M2-1	SNV	.	A	C	upstream_gene_variant	0.964912	813035	3	7	No changes	Delayed	FALSE	23	8	28.6	Not in Antigenic Site	Not in a G domain	Not in L domain
RSV/B/BA	7604	M2-1	SNV	.	A	C	upstream_gene_variant	0.98505	813035	4	14	No changes	Delayed	FALSE	23	8	24.9	Not in Antigenic Site	Not in a G domain	Not in L domain
RSV/B/BA	7604	M2-1	SNV	.	A	C	upstream_gene_variant	0.992375	813037	1	0	No changes	Delayed	FALSE	23	8	19.1	Not in Antigenic Site	Not in a G domain	Not in L domain
RSV/B/BA	7604	M2-1	SNV	.	A	C	upstream_gene_variant	0.989434	813037	2	2	No changes	Delayed	FALSE	23	8	21.6	Not in Antigenic Site	Not in a G domain	Not in L domain
RSV/B/BA	7604	M2-1	SNV	.	A	G	upstream_gene_variant	0.978193	813040	1	0	No changes	Delayed	FALSE	23	8	23.8	Not in Antigenic Site	Not in a G domain	Not in L domain
RSV/B/BA	7604	M2-1	SNV	.	A	G	upstream_gene_variant	0.973684	813040	2	7	No changes	Delayed	FALSE	23	8	29.4	Not in Antigenic Site	Not in a G domain	Not in L domain
RSV/B/BA	7604	M2-1	SNV	.	A	G	upstream_gene_variant	0.984451	813046	1	0	No changes	Delayed	FALSE	23	8	17.6	Not in Antigenic Site	Not in a G domain	Not in L domain
RSV/B/BA	7604	M2-1	SNV	.	A	G	upstream_gene_variant	0.968729	813046	2	2	No changes	Delayed	FALSE	23	8	21.4	Not in Antigenic Site	Not in a G domain	Not in L domain
RSV/B/BA	7604	M2-1	SNV	.	A	G	upstream_gene_variant	0.962148	813046	3	5	No changes	Delayed	FALSE	23	8	21.8	Not in Antigenic Site	Not in a G domain	Not in L domain
RSV/B/BA	7604	M2-1	SNV	.	A	G	upstream_gene_variant	0.964427	813046	4	12	No changes	Delayed	FALSE	23	8	26.2	Not in Antigenic Site	Not in a G domain	Not in L domain
RSV/B/BA	7604	M2-1	SNV	.	A	G	upstream_gene_variant	0.976982	813046	5	21	No changes	Delayed	FALSE	23	8	27	Not in Antigenic Site	Not in a G domain	Not in L domain
RSV/B/BA	7604	M2-1	SNV	.	A	G	upstream_gene_variant	0.9819	813046	6	28	No changes	Delayed	FALSE	23	8	22.2	Not in Antigenic Site	Not in a G domain	Not in L domain
RSV/A/ON	13423	L	SNV	T1621T	G	A	synonymous	1	813001	1	0	No changes	Normal	FALSE	18	8	23.3	Not in Antigenic Site	Not in a G domain	Connector domain (CD)
RSV/A/ON	13423	L	SNV	T1621T	G	A	synonymous	0.993976	813015	1	0	No changes	Normal	FALSE	18	8	23.1	Not in Antigenic Site	Not in a G domain	Connector domain (CD)
RSV/A/ON	13423	L	SNV	T1621T	G	A	synonymous	0.997877	813027	1	0	No changes	Normal	FALSE	18	8	25.9	Not in Antigenic Site	Not in a G domain	Connector domain (CD)
RSV/A/ON	13423	L	SNV	T1621T	G	A	synonymous	0.997677	813027	2	2	No changes	Normal	FALSE	18	8	24	Not in Antigenic Site	Not in a G domain	Connector domain (CD)
RSV/A/ON	13423	L	SNV	T1621T	G	A	synonymous	0.996627	813006	1	0	No changes	Delayed	FALSE	18	8	16.7	Not in Antigenic Site	Not in a G domain	Connector domain (CD)
RSV/A/ON	13423	L	SNV	T1621T	G	A	synonymous	1	813006	3	15	No changes	Delayed	FALSE	18	8	27.3	Not in Antigenic Site	Not in a G domain	Connector domain (CD)
RSV/A/ON	13423	L	SNV	T1621T	G	A	synonymous	0.996153	813018	1	0	No changes	Delayed	FALSE	18	8	19.4	Not in Antigenic Site	Not in a G domain	Connector domain (CD)
RSV/A/ON	13423	L	SNV	T1621T	G	A	synonymous	0.995989	813018	2	2	No changes	Delayed	FALSE	18	8	19.7	Not in Antigenic Site	Not in a G domain	Connector domain (CD)
RSV/A/ON	13423	L	SNV	T1621T	G	A	synonymous	0.996636	813018	3	7	No changes	Delayed	FALSE	18	8	18.5	Not in Antigenic Site	Not in a G domain	Connector domain (CD)
RSV/A/ON	13423	L	SNV	T1621T	G	A	synonymous	0.997913	813018	4	14	No changes	Delayed	FALSE	18	8	18.9	Not in Antigenic Site	Not in a G domain	Connector domain (CD)
RSV/A/ON	13423	L	SNV	T1621T	G	A	synonymous	0.996403	813018	5	21	No changes	Delayed	FALSE	18	8	23.6	Not in Antigenic Site	Not in a G domain	Connector domain (CD)
RSV/A/ON	13423	L	SNV	T1621T	G	A	synonymous	0.996016	813036	1	0	No changes	Delayed	FALSE	18	8	23.5	Not in Antigenic Site	Not in a G domain	Connector domain (CD)
RSV/A/ON	13423	L	SNV	T1621T	G	A	synonymous	0.993947	813036	2	4	No changes	Delayed	FALSE	18	8	27	Not in Antigenic Site	Not in a G domain	Connector domain (CD)
RSV/A/ON	13423	L	SNV	T1621T	G	A	synonymous	0.994408	813036	3	5	No changes	Delayed	FALSE	18	8	21.8	Not in Antigenic Site	Not in a G domain	Connector domain (CD)
RSV/A/ON	13423	L	SNV	T1621T	G	A	synonymous	0.996583	813044	1	0	No changes	Delayed	FALSE	18	8	22.5	Not in Antigenic Site	Not in a G domain	Connector domain (CD)
RSV/A/ON	13423	L	SNV	T1621T	G	A	synonymous	0.997312	813047	1	0	No changes	Delayed	FALSE	18	8	22.7	Not in Antigenic Site	Not in a G domain	Connector domain (CD)
RSV/A/ON	13423	L	SNV	T1621T	G	A	synonymous	0.992032	813047	4	14	No changes	Delayed	FALSE	18	8	26.4	Not in Antigenic Site	Not in a G domain	Connector domain (CD)
RSV/A/ON	13423	L	SNV	T1621T	G	A	synonymous	0.994382	813047	5	25	No changes	Delayed	FALSE	18	8	26.6	Not in Antigenic Site	Not in a G domain	Connector domain (CD)
RSV/B/BA	4285	SH	SNV	.	T	C	upstream_gene_variant	0.999416	813011	1	0	No changes	Normal	FALSE	20	7	25.7	Not in Antigenic Site	Not in a G domain	Not in L domain
RSV/B/BA	4285	SH	SNV	.	T	C	upstream_gene_variant	0.994949	813011	2	5	No changes	Normal	FALSE	20	7	20.7	Not in Antigenic Site	Not in a G domain	Not in L domain
RSV/B/BA	4285	SH	SNV	.	T	C	upstream_gene_variant	0.998145	813033	1	0	No changes	Normal	FALSE	20	7	19.4	Not in Antigenic Site	Not in a G domain	Not in L domain
RSV/B/BA	4285	SH	SNV	.	T	C	upstream_gene_variant	1	813033	2	2	No changes	Normal	FALSE	20	7	29.9	Not in Antigenic Site	Not in a G domain	Not in L domain
RSV/B/BA	4285	SH	SNV	.	T	C	upstream_gene_variant	1	813033	3	5	No changes	Normal	FALSE	20	7	27.9	Not in Antigenic Site	Not in a G domain	Not in L domain
RSV/B/BA	4285	SH	SNV	.	T	C	upstream_gene_variant	0.997319	813048	1	0	No changes	Normal	FALSE	20	7	26.4	Not in Antigenic Site	Not in a G domain	Not in L domain
RSV/B/BA	4285	SH	SNV	.	T	C	upstream_gene_variant	0.997711	813048	2	3	No changes	Normal	FALSE	20	7	22.9	Not in Antigenic Site	Not in a G domain	Not in L domain
RSV/B/BA	4285	SH	SNV	.	T	C	upstream_gene_variant	0.99811	813024	2	5	No changes	Delayed	FALSE	20	7	23.7	Not in Antigenic Site	Not in a G domain	Not in L domain
RSV/B/BA	4285	SH	SNV	.	T	C	upstream_gene_variant	0.9976	813024	3	8	No changes	Delayed	FALSE	20	7	25.2	Not in Antigenic Site	Not in a G domain	Not in L domain
RSV/B/BA	4285	SH	SNV	.	T	G	upstream_gene_variant	0.997419	813032	1	0	No changes	Delayed	FALSE	20	7	23	Not in Antigenic Site	Not in a G domain	Not in L domain
RSV/B/BA	4285	SH	SNV	.	T	G	upstream_gene_variant	0.998534	813032	2	5	No changes	Delayed	FALSE	20	7	23.6	Not in Antigenic Site	Not in a G domain	Not in L domain
RSV/B/BA	4285	SH	SNV	.	T	C	upstream_gene_variant	0.997683	813040	1	0	No changes	Delayed	FALSE	20	7	23.8	Not in Antigenic Site	Not in a G domain	Not in L domain
RSV/B/BA	4285	SH	SNV	.	T	C	upstream_gene_variant	1	813040	2	7	No changes	Delayed	FALSE	20	7	29.4	Not in Antigenic Site	Not in a G domain	Not in L domain
RSV/B/BA	4285	SH	SNV	.	T	C	upstream_gene_variant	0.983333	813040	3	14	No changes	Delayed	FALSE	20	7	29.5	Not in Antigenic Site	Not in a G domain	Not in L domain
RSV/B/BA	4285	SH	SNV	.	T	C	upstream_gene_variant	0.997481	813046	1	0	No changes	Delayed	FALSE	20	7	17.6	Not in Antigenic Site	Not in a G domain	Not in L domain
RSV/B/BA	4285	SH	SNV	.	T	C	upstream_gene_variant	0.997463	813046	2	2	No changes	Delayed	FALSE	20	7	21.4	Not in Antigenic Site	Not in a G domain	Not in L domain
RSV/B/BA	4285	SH	SNV	.	T	C	upstream_gene_variant	0.997397	813046	3	5	No changes	Delayed	FALSE	20	7	21.8	Not in Antigenic Site	Not in a G domain	Not in L domain
RSV/B/BA	4285	SH	SNV	.	T	C	upstream_gene_variant	0.991289	813046	4	12	No changes	Delayed	FALSE	20	7	26.2	Not in Antigenic Site	Not in a G domain	Not in L domain
RSV/B/BA	4285	SH	SNV	.	T	C	upstream_gene_variant	0.991294	813046	5	21	No changes	Delayed	FALSE	20	7	27	Not in Antigenic Site	Not in a G domain	Not in L domain
RSV/B/BA	4285	SH	SNV	.	T	C	upstream_gene_variant	0.999218	813046	6	28	No changes	Delayed	FALSE	20	7	22.2	Not in Antigenic Site	Not in a G domain	Not in L domain
RSV/B/BA	5278	G	SNV	T197T	C	T	synonymous	0.990301	813011	1	0	No changes	Normal	FALSE	21	7	25.7	Not in Antigenic Site	Heparin Binding domain	Not in L domain
RSV/B/BA	5278	G	SNV	T197T	C	T	synonymous	0.992228	813011	2	5	No changes	Normal	FALSE	21	7	20.7	Not in Antigenic Site	Heparin Binding domain	Not in L domain
RSV/B/BA	5278	G	SNV	T197T	C	T	synonymous	0.987211	813033	1	0	No changes	Normal	FALSE	21	7	19.4	Not in Antigenic Site	Heparin Binding domain	Not in L domain
RSV/B/BA	5278	G	SNV	T197T	C	T	synonymous	0.981707	813033	2	2	No changes	Normal	FALSE	21	7	29.9	Not in Antigenic Site	Heparin Binding domain	Not in L domain
RSV/B/BA	5278	G	SNV	T197T	C	T	synonymous	0.994152	813033	3	5	No changes	Normal	FALSE	21	7	27.9	Not in Antigenic Site	Heparin Binding domain	Not in L domain
RSV/B/BA	5278	G	SNV	T197T	C	T	synonymous	0.981291	813048	1	0	No changes	Normal	FALSE	21	7	26.4	Not in Antigenic Site	Heparin Binding domain	Not in L domain
RSV/B/BA	5278	G	SNV	T197T	C	T	synonymous	0.985503	813048	2	3	No changes	Normal	FALSE	21	7	22.9	Not in Antigenic Site	Heparin Binding domain	Not in L domain
RSV/B/BA	5278	G	SNV	T197T	C	T	synonymous	0.987752	813024	2	5	No changes	Delayed	FALSE	21	7	23.7	Not in Antigenic Site	Heparin Binding domain	Not in L domain
RSV/B/BA	5278	G	SNV	T197T	C	T	synonymous	0.987622	813024	3	8	No changes	Delayed	FALSE	21	7	25.2	Not in Antigenic Site	Heparin Binding domain	Not in L domain
RSV/B/BA	5278	G	SNV	T197T	C	T	synonymous	0.981413	813026	1	0	No changes	Delayed	FALSE	21	7	21.7	Not in Antigenic Site	Heparin Binding domain	Not in L domain
RSV/B/BA	5278	G	SNV	T197T	C	T	synonymous	0.991951	813026	2	2	No changes	Delayed	FALSE	21	7	24.5	Not in Antigenic Site	Heparin Binding domain	Not in L domain
RSV/B/BA	5278	G	SNV	T197T	C	T	synonymous	0.988316	813026	3	6	No changes	Delayed	FALSE	21	7	23.2	Not in Antigenic Site	Heparin Binding domain	Not in L domain
RSV/B/BA	5278	G	SNV	T197T	C	T	synonymous	0.983933	813040	1	0	No changes	Delayed	FALSE	21	7	23.8	Not in Antigenic Site	Heparin Binding domain	Not in L domain
RSV/B/BA	5278	G	SNV	T197T	C	T	synonymous	0.964497	813040	2	7	No changes	Delayed	FALSE	21	7	29.4	Not in Antigenic Site	Heparin Binding domain	Not in L domain
RSV/B/BA	5278	G	SNV	T197T	C	T	synonymous	0.973333	813040	3	14	No changes	Delayed	FALSE	21	7	29.5	Not in Antigenic Site	Heparin Binding domain	Not in L domain
RSV/B/BA	5278	G	SNV	T197T	C	T	synonymous	0.98526	813046	1	0	No changes	Delayed	FALSE	21	7	17.6	Not in Antigenic Site	Heparin Binding domain	Not in L domain
RSV/B/BA	5278	G	SNV	T197T	C	T	synonymous	0.98752	813046	2	2	No changes	Delayed	FALSE	21	7	21.4	Not in Antigenic Site	Heparin Binding domain	Not in L domain
RSV/B/BA	5278	G	SNV	T197T	C	T	synonymous	0.987964	813046	3	5	No changes	Delayed	FALSE	21	7	21.8	Not in Antigenic Site	Heparin Binding domain	Not in L domain
RSV/B/BA	5278	G	SNV	T197T	C	T	synonymous	0.987825	813046	4	12	No changes	Delayed	FALSE	21	7	26.2	Not in Antigenic Site	Heparin Binding domain	Not in L domain
RSV/B/BA	5278	G	SNV	T197T	C	T	synonymous	0.986283	813046	5	21	No changes	Delayed	FALSE	21	7	27	Not in Antigenic Site	Heparin Binding domain	Not in L domain
RSV/B/BA	5278	G	SNV	T197T	C	T	synonymous	0.989088	813046	6	28	No changes	Delayed	FALSE	21	7	22.2	Not in Antigenic Site	Heparin Binding domain	Not in L domain
RSV/B/BA	5523	G	SNV	I279T	T	C	missense	0.995338	813011	1	0	O-linked site gained	Normal	FALSE	21	7	25.7	Not in Antigenic Site	Mucin-like region II	Not in L domain
RSV/B/BA	5523	G	SNV	I279T	T	C	missense	0.998884	813011	2	5	O-linked site gained	Normal	FALSE	21	7	20.7	Not in Antigenic Site	Mucin-like region II	Not in L domain
RSV/B/BA	5523	G	SNV	I279T	T	C	missense	0.996454	813033	1	0	O-linked site gained	Normal	FALSE	21	7	19.4	Not in Antigenic Site	Mucin-like region II	Not in L domain
RSV/B/BA	5523	G	SNV	I279T	T	C	missense	0.996364	813033	2	2	O-linked site gained	Normal	FALSE	21	7	29.9	Not in Antigenic Site	Mucin-like region II	Not in L domain
RSV/B/BA	5523	G	SNV	I279T	T	C	missense	0.994318	813033	3	5	O-linked site gained	Normal	FALSE	21	7	27.9	Not in Antigenic Site	Mucin-like region II	Not in L domain
RSV/B/BA	5523	G	SNV	I279T	T	C	missense	0.991165	813048	1	0	O-linked site gained	Normal	FALSE	21	7	26.4	Not in Antigenic Site	Mucin-like region II	Not in L domain
RSV/B/BA	5523	G	SNV	I279T	T	C	missense	0.995309	813048	2	3	O-linked site gained	Normal	FALSE	21	7	22.9	Not in Antigenic Site	Mucin-like region II	Not in L domain
RSV/B/BA	5523	G	SNV	I279T	T	C	missense	0.996733	813024	2	5	O-linked site gained	Delayed	FALSE	21	7	23.7	Not in Antigenic Site	Mucin-like region II	Not in L domain
RSV/B/BA	5523	G	SNV	I279T	T	C	missense	0.996099	813024	3	8	O-linked site gained	Delayed	FALSE	21	7	25.2	Not in Antigenic Site	Mucin-like region II	Not in L domain
RSV/B/BA	5523	G	SNV	I279T	T	C	missense	0.988814	813026	1	0	O-linked site gained	Delayed	FALSE	21	7	21.7	Not in Antigenic Site	Mucin-like region II	Not in L domain
RSV/B/BA	5523	G	SNV	I279T	T	C	missense	0.997886	813026	2	2	O-linked site gained	Delayed	FALSE	21	7	24.5	Not in Antigenic Site	Mucin-like region II	Not in L domain
RSV/B/BA	5523	G	SNV	I279T	T	C	missense	0.995057	813026	3	6	O-linked site gained	Delayed	FALSE	21	7	23.2	Not in Antigenic Site	Mucin-like region II	Not in L domain
RSV/B/BA	5523	G	SNV	I279T	T	C	missense	0.995174	813040	1	0	O-linked site gained	Delayed	FALSE	21	7	23.8	Not in Antigenic Site	Mucin-like region II	Not in L domain
RSV/B/BA	5523	G	SNV	I279T	T	C	missense	0.995798	813040	2	7	O-linked site gained	Delayed	FALSE	21	7	29.4	Not in Antigenic Site	Mucin-like region II	Not in L domain
RSV/B/BA	5523	G	SNV	I279T	T	C	missense	1	813040	3	14	O-linked site gained	Delayed	FALSE	21	7	29.5	Not in Antigenic Site	Mucin-like region II	Not in L domain
RSV/B/BA	5523	G	SNV	I279T	T	C	missense	0.9939	813046	1	0	O-linked site gained	Delayed	FALSE	21	7	17.6	Not in Antigenic Site	Mucin-like region II	Not in L domain
RSV/B/BA	5523	G	SNV	I279T	T	C	missense	0.995144	813046	2	2	O-linked site gained	Delayed	FALSE	21	7	21.4	Not in Antigenic Site	Mucin-like region II	Not in L domain
RSV/B/BA	5523	G	SNV	I279T	T	C	missense	0.994015	813046	3	5	O-linked site gained	Delayed	FALSE	21	7	21.8	Not in Antigenic Site	Mucin-like region II	Not in L domain
RSV/B/BA	5523	G	SNV	I279T	T	C	missense	0.987203	813046	4	12	O-linked site gained	Delayed	FALSE	21	7	26.2	Not in Antigenic Site	Mucin-like region II	Not in L domain
RSV/B/BA	5523	G	SNV	I279T	T	C	missense	0.991042	813046	5	21	O-linked site gained	Delayed	FALSE	21	7	27	Not in Antigenic Site	Mucin-like region II	Not in L domain
RSV/B/BA	5523	G	SNV	I279T	T	C	missense	0.991503	813046	6	28	O-linked site gained	Delayed	FALSE	21	7	22.2	Not in Antigenic Site	Mucin-like region II	Not in L domain
RSV/B/BA	9681	L	SNV	D374D	C	T	synonymous	0.990604	813011	1	0	No changes	Normal	FALSE	17	7	25.7	Not in Antigenic Site	Not in a G domain	RNA dependent RNA polymerization (RdRp)
RSV/B/BA	9681	L	SNV	D374D	C	T	synonymous	1	813011	2	5	No changes	Normal	FALSE	17	7	20.7	Not in Antigenic Site	Not in a G domain	RNA dependent RNA polymerization (RdRp)
RSV/B/BA	9681	L	SNV	D374D	C	T	synonymous	0.995508	813012	1	0	No changes	Normal	FALSE	17	7	22.8	Not in Antigenic Site	Not in a G domain	RNA dependent RNA polymerization (RdRp)
RSV/B/BA	9681	L	SNV	D374D	C	T	synonymous	1	813012	2	4	No changes	Normal	FALSE	17	7	20.9	Not in Antigenic Site	Not in a G domain	RNA dependent RNA polymerization (RdRp)
RSV/B/BA	9681	L	SNV	D374D	C	T	synonymous	0.996185	813033	1	0	No changes	Normal	FALSE	17	7	19.4	Not in Antigenic Site	Not in a G domain	RNA dependent RNA polymerization (RdRp)
RSV/B/BA	9681	L	SNV	D374D	C	T	synonymous	0.990741	813033	2	2	No changes	Normal	FALSE	17	7	29.9	Not in Antigenic Site	Not in a G domain	RNA dependent RNA polymerization (RdRp)
RSV/B/BA	9681	L	SNV	D374D	C	T	synonymous	0.995349	813048	1	0	No changes	Normal	FALSE	17	7	26.4	Not in Antigenic Site	Not in a G domain	RNA dependent RNA polymerization (RdRp)
RSV/B/BA	9681	L	SNV	D374D	C	T	synonymous	0.993464	813048	2	3	No changes	Normal	FALSE	17	7	22.9	Not in Antigenic Site	Not in a G domain	RNA dependent RNA polymerization (RdRp)
RSV/B/BA	9681	L	SNV	D374D	C	T	synonymous	0.996721	813024	2	5	No changes	Delayed	FALSE	17	7	23.7	Not in Antigenic Site	Not in a G domain	RNA dependent RNA polymerization (RdRp)
RSV/B/BA	9681	L	SNV	D374D	C	T	synonymous	0.993186	813024	3	8	No changes	Delayed	FALSE	17	7	25.2	Not in Antigenic Site	Not in a G domain	RNA dependent RNA polymerization (RdRp)
RSV/B/BA	9681	L	SNV	D374D	C	T	synonymous	1	813040	1	0	No changes	Delayed	FALSE	17	7	23.8	Not in Antigenic Site	Not in a G domain	RNA dependent RNA polymerization (RdRp)
RSV/B/BA	9681	L	SNV	D374D	C	T	synonymous	0.995681	813046	1	0	No changes	Delayed	FALSE	17	7	17.6	Not in Antigenic Site	Not in a G domain	RNA dependent RNA polymerization (RdRp)
RSV/B/BA	9681	L	SNV	D374D	C	T	synonymous	0.993743	813046	2	2	No changes	Delayed	FALSE	17	7	21.4	Not in Antigenic Site	Not in a G domain	RNA dependent RNA polymerization (RdRp)
RSV/B/BA	9681	L	SNV	D374D	C	T	synonymous	0.993342	813046	3	5	No changes	Delayed	FALSE	17	7	21.8	Not in Antigenic Site	Not in a G domain	RNA dependent RNA polymerization (RdRp)
RSV/B/BA	9681	L	SNV	D374D	C	T	synonymous	1	813046	4	12	No changes	Delayed	FALSE	17	7	26.2	Not in Antigenic Site	Not in a G domain	RNA dependent RNA polymerization (RdRp)
RSV/B/BA	9681	L	SNV	D374D	C	T	synonymous	0.98722	813046	5	21	No changes	Delayed	FALSE	17	7	27	Not in Antigenic Site	Not in a G domain	RNA dependent RNA polymerization (RdRp)
RSV/B/BA	9681	L	SNV	D374D	C	T	synonymous	0.998035	813046	6	28	No changes	Delayed	FALSE	17	7	22.2	Not in Antigenic Site	Not in a G domain	RNA dependent RNA polymerization (RdRp)
RSV/B/BA	146	NS1	SNV	L16L	A	G	synonymous	0.995885	813011	1	0	No changes	Normal	FALSE	18	6	25.7	Not in Antigenic Site	Not in a G domain	Not in L domain
RSV/B/BA	146	NS1	SNV	L16L	A	G	synonymous	1	813011	2	5	No changes	Normal	FALSE	18	6	20.7	Not in Antigenic Site	Not in a G domain	Not in L domain
RSV/B/BA	146	NS1	SNV	L16L	A	G	synonymous	0.99826	813033	1	0	No changes	Normal	FALSE	18	6	19.4	Not in Antigenic Site	Not in a G domain	Not in L domain
RSV/B/BA	146	NS1	SNV	L16L	A	G	synonymous	0.994334	813033	2	2	No changes	Normal	FALSE	18	6	29.9	Not in Antigenic Site	Not in a G domain	Not in L domain
RSV/B/BA	146	NS1	SNV	L16L	A	G	synonymous	1	813033	3	5	No changes	Normal	FALSE	18	6	27.9	Not in Antigenic Site	Not in a G domain	Not in L domain
RSV/B/BA	146	NS1	SNV	L16L	A	G	synonymous	0.997391	813048	1	0	No changes	Normal	FALSE	18	6	26.4	Not in Antigenic Site	Not in a G domain	Not in L domain
RSV/B/BA	146	NS1	SNV	L16L	A	G	synonymous	0.997579	813048	2	3	No changes	Normal	FALSE	18	6	22.9	Not in Antigenic Site	Not in a G domain	Not in L domain
RSV/B/BA	146	NS1	SNV	L16L	A	G	synonymous	0.997324	813024	2	5	No changes	Delayed	FALSE	18	6	23.7	Not in Antigenic Site	Not in a G domain	Not in L domain
RSV/B/BA	146	NS1	SNV	L16L	A	G	synonymous	0.99572	813024	3	8	No changes	Delayed	FALSE	18	6	25.2	Not in Antigenic Site	Not in a G domain	Not in L domain
RSV/B/BA	146	NS1	SNV	L16L	A	G	synonymous	0.996009	813040	1	0	No changes	Delayed	FALSE	18	6	23.8	Not in Antigenic Site	Not in a G domain	Not in L domain
RSV/B/BA	146	NS1	SNV	L16L	A	G	synonymous	0.987261	813040	2	7	No changes	Delayed	FALSE	18	6	29.4	Not in Antigenic Site	Not in a G domain	Not in L domain
RSV/B/BA	146	NS1	SNV	L16L	A	G	synonymous	1	813040	3	14	No changes	Delayed	FALSE	18	6	29.5	Not in Antigenic Site	Not in a G domain	Not in L domain
RSV/B/BA	146	NS1	SNV	L16L	A	G	synonymous	0.998025	813046	1	0	No changes	Delayed	FALSE	18	6	17.6	Not in Antigenic Site	Not in a G domain	Not in L domain
RSV/B/BA	146	NS1	SNV	L16L	A	G	synonymous	0.998514	813046	2	2	No changes	Delayed	FALSE	18	6	21.4	Not in Antigenic Site	Not in a G domain	Not in L domain
RSV/B/BA	146	NS1	SNV	L16L	A	G	synonymous	0.997985	813046	3	5	No changes	Delayed	FALSE	18	6	21.8	Not in Antigenic Site	Not in a G domain	Not in L domain
RSV/B/BA	146	NS1	SNV	L16L	A	G	synonymous	0.993363	813046	4	12	No changes	Delayed	FALSE	18	6	26.2	Not in Antigenic Site	Not in a G domain	Not in L domain
RSV/B/BA	146	NS1	SNV	L16L	A	G	synonymous	0.995232	813046	5	21	No changes	Delayed	FALSE	18	6	27	Not in Antigenic Site	Not in a G domain	Not in L domain
RSV/B/BA	146	NS1	SNV	L16L	A	G	synonymous	0.99826	813046	6	28	No changes	Delayed	FALSE	18	6	22.2	Not in Antigenic Site	Not in a G domain	Not in L domain
RSV/B/BA	152	NS1	SNV	D18D	C	T	synonymous	0.999095	813011	1	0	No changes	Normal	FALSE	18	6	25.7	Not in Antigenic Site	Not in a G domain	Not in L domain
RSV/B/BA	152	NS1	SNV	D18D	C	T	synonymous	1	813011	2	5	No changes	Normal	FALSE	18	6	20.7	Not in Antigenic Site	Not in a G domain	Not in L domain
RSV/B/BA	152	NS1	SNV	D18D	C	T	synonymous	0.998875	813033	1	0	No changes	Normal	FALSE	18	6	19.4	Not in Antigenic Site	Not in a G domain	Not in L domain
RSV/B/BA	152	NS1	SNV	D18D	C	T	synonymous	0.997183	813033	2	2	No changes	Normal	FALSE	18	6	29.9	Not in Antigenic Site	Not in a G domain	Not in L domain
RSV/B/BA	152	NS1	SNV	D18D	C	T	synonymous	0.988235	813033	3	5	No changes	Normal	FALSE	18	6	27.9	Not in Antigenic Site	Not in a G domain	Not in L domain
RSV/B/BA	152	NS1	SNV	D18D	C	T	synonymous	0.998052	813048	1	0	No changes	Normal	FALSE	18	6	26.4	Not in Antigenic Site	Not in a G domain	Not in L domain
RSV/B/BA	152	NS1	SNV	D18D	C	T	synonymous	0.998879	813048	2	3	No changes	Normal	FALSE	18	6	22.9	Not in Antigenic Site	Not in a G domain	Not in L domain
RSV/B/BA	152	NS1	SNV	D18D	C	T	synonymous	0.998231	813024	2	5	No changes	Delayed	FALSE	18	6	23.7	Not in Antigenic Site	Not in a G domain	Not in L domain
RSV/B/BA	152	NS1	SNV	D18D	C	T	synonymous	0.998296	813024	3	8	No changes	Delayed	FALSE	18	6	25.2	Not in Antigenic Site	Not in a G domain	Not in L domain
RSV/B/BA	152	NS1	SNV	D18D	C	T	synonymous	0.99947	813040	1	0	No changes	Delayed	FALSE	18	6	23.8	Not in Antigenic Site	Not in a G domain	Not in L domain
RSV/B/BA	152	NS1	SNV	D18D	C	T	synonymous	0.993631	813040	2	7	No changes	Delayed	FALSE	18	6	29.4	Not in Antigenic Site	Not in a G domain	Not in L domain
RSV/B/BA	152	NS1	SNV	D18D	C	T	synonymous	0.993151	813040	3	14	No changes	Delayed	FALSE	18	6	29.5	Not in Antigenic Site	Not in a G domain	Not in L domain
RSV/B/BA	152	NS1	SNV	D18D	C	T	synonymous	0.999133	813046	1	0	No changes	Delayed	FALSE	18	6	17.6	Not in Antigenic Site	Not in a G domain	Not in L domain
RSV/B/BA	152	NS1	SNV	D18D	C	T	synonymous	0.998526	813046	2	2	No changes	Delayed	FALSE	18	6	21.4	Not in Antigenic Site	Not in a G domain	Not in L domain
RSV/B/BA	152	NS1	SNV	D18D	C	T	synonymous	0.999166	813046	3	5	No changes	Delayed	FALSE	18	6	21.8	Not in Antigenic Site	Not in a G domain	Not in L domain
RSV/B/BA	152	NS1	SNV	D18D	C	T	synonymous	0.995585	813046	4	12	No changes	Delayed	FALSE	18	6	26.2	Not in Antigenic Site	Not in a G domain	Not in L domain
RSV/B/BA	152	NS1	SNV	D18D	C	T	synonymous	0.998821	813046	5	21	No changes	Delayed	FALSE	18	6	27	Not in Antigenic Site	Not in a G domain	Not in L domain
RSV/B/BA	152	NS1	SNV	D18D	C	T	synonymous	0.998959	813046	6	28	No changes	Delayed	FALSE	18	6	22.2	Not in Antigenic Site	Not in a G domain	Not in L domain
RSV/B/BA	1052	N	SNV	.	G	A	upstream_gene_variant	0.976335	813011	1	0	No changes	Normal	FALSE	18	6	25.7	Not in Antigenic Site	Not in a G domain	Not in L domain
RSV/B/BA	1052	N	SNV	.	G	A	upstream_gene_variant	0.983471	813011	2	5	No changes	Normal	FALSE	18	6	20.7	Not in Antigenic Site	Not in a G domain	Not in L domain
RSV/B/BA	1052	N	SNV	.	G	A	upstream_gene_variant	0.976789	813033	1	0	No changes	Normal	FALSE	18	6	19.4	Not in Antigenic Site	Not in a G domain	Not in L domain
RSV/B/BA	1052	N	SNV	.	G	A	upstream_gene_variant	0.965625	813033	2	2	No changes	Normal	FALSE	18	6	29.9	Not in Antigenic Site	Not in a G domain	Not in L domain
RSV/B/BA	1052	N	SNV	.	G	A	upstream_gene_variant	0.962733	813033	3	5	No changes	Normal	FALSE	18	6	27.9	Not in Antigenic Site	Not in a G domain	Not in L domain
RSV/B/BA	1052	N	SNV	.	G	A	upstream_gene_variant	0.9764	813048	1	0	No changes	Normal	FALSE	18	6	26.4	Not in Antigenic Site	Not in a G domain	Not in L domain
RSV/B/BA	1052	N	SNV	.	G	A	upstream_gene_variant	0.966074	813048	2	3	No changes	Normal	FALSE	18	6	22.9	Not in Antigenic Site	Not in a G domain	Not in L domain
RSV/B/BA	1052	N	SNV	.	G	A	upstream_gene_variant	0.980624	813024	2	5	No changes	Delayed	FALSE	18	6	23.7	Not in Antigenic Site	Not in a G domain	Not in L domain
RSV/B/BA	1052	N	SNV	.	G	A	upstream_gene_variant	0.977983	813024	3	8	No changes	Delayed	FALSE	18	6	25.2	Not in Antigenic Site	Not in a G domain	Not in L domain
RSV/B/BA	1052	N	SNV	.	G	A	upstream_gene_variant	0.964239	813040	1	0	No changes	Delayed	FALSE	18	6	23.8	Not in Antigenic Site	Not in a G domain	Not in L domain
RSV/B/BA	1052	N	SNV	.	G	A	upstream_gene_variant	0.964286	813040	2	7	No changes	Delayed	FALSE	18	6	29.4	Not in Antigenic Site	Not in a G domain	Not in L domain
RSV/B/BA	1052	N	SNV	.	G	A	upstream_gene_variant	1	813040	3	14	No changes	Delayed	FALSE	18	6	29.5	Not in Antigenic Site	Not in a G domain	Not in L domain
RSV/B/BA	1052	N	SNV	.	G	A	upstream_gene_variant	0.983173	813046	1	0	No changes	Delayed	FALSE	18	6	17.6	Not in Antigenic Site	Not in a G domain	Not in L domain
RSV/B/BA	1052	N	SNV	.	G	A	upstream_gene_variant	0.974369	813046	2	2	No changes	Delayed	FALSE	18	6	21.4	Not in Antigenic Site	Not in a G domain	Not in L domain
RSV/B/BA	1052	N	SNV	.	G	A	upstream_gene_variant	0.976073	813046	3	5	No changes	Delayed	FALSE	18	6	21.8	Not in Antigenic Site	Not in a G domain	Not in L domain
RSV/B/BA	1052	N	SNV	.	G	A	upstream_gene_variant	0.967213	813046	4	12	No changes	Delayed	FALSE	18	6	26.2	Not in Antigenic Site	Not in a G domain	Not in L domain
RSV/B/BA	1052	N	SNV	.	G	A	upstream_gene_variant	0.977294	813046	5	21	No changes	Delayed	FALSE	18	6	27	Not in Antigenic Site	Not in a G domain	Not in L domain
RSV/B/BA	1052	N	SNV	.	G	A	upstream_gene_variant	0.976263	813046	6	28	No changes	Delayed	FALSE	18	6	22.2	Not in Antigenic Site	Not in a G domain	Not in L domain
RSV/B/BA	1108	N	SNV	.	G	A	upstream_gene_variant	0.994589	813011	1	0	No changes	Normal	FALSE	17	6	25.7	Not in Antigenic Site	Not in a G domain	Not in L domain
RSV/B/BA	1108	N	SNV	.	G	A	upstream_gene_variant	1	813011	2	5	No changes	Normal	FALSE	17	6	20.7	Not in Antigenic Site	Not in a G domain	Not in L domain
RSV/B/BA	1108	N	SNV	.	G	A	upstream_gene_variant	0.993099	813033	1	0	No changes	Normal	FALSE	17	6	19.4	Not in Antigenic Site	Not in a G domain	Not in L domain
RSV/B/BA	1108	N	SNV	.	G	A	upstream_gene_variant	1	813033	2	2	No changes	Normal	FALSE	17	6	29.9	Not in Antigenic Site	Not in a G domain	Not in L domain
RSV/B/BA	1108	N	SNV	.	G	A	upstream_gene_variant	1	813033	3	5	No changes	Normal	FALSE	17	6	27.9	Not in Antigenic Site	Not in a G domain	Not in L domain
RSV/B/BA	1108	N	SNV	.	G	A	upstream_gene_variant	0.985243	813048	1	0	No changes	Normal	FALSE	17	6	26.4	Not in Antigenic Site	Not in a G domain	Not in L domain
RSV/B/BA	1108	N	SNV	.	G	A	upstream_gene_variant	0.985467	813048	2	3	No changes	Normal	FALSE	17	6	22.9	Not in Antigenic Site	Not in a G domain	Not in L domain
RSV/B/BA	1108	N	SNV	.	G	A	upstream_gene_variant	0.995516	813024	2	5	No changes	Delayed	FALSE	17	6	23.7	Not in Antigenic Site	Not in a G domain	Not in L domain
RSV/B/BA	1108	N	SNV	.	G	A	upstream_gene_variant	0.991826	813024	3	8	No changes	Delayed	FALSE	17	6	25.2	Not in Antigenic Site	Not in a G domain	Not in L domain
RSV/B/BA	1108	N	SNV	.	G	A	upstream_gene_variant	0.976316	813040	1	0	No changes	Delayed	FALSE	17	6	23.8	Not in Antigenic Site	Not in a G domain	Not in L domain
RSV/B/BA	1108	N	SNV	.	G	A	upstream_gene_variant	0.962264	813040	2	7	No changes	Delayed	FALSE	17	6	29.4	Not in Antigenic Site	Not in a G domain	Not in L domain
RSV/B/BA	1108	N	SNV	.	G	A	upstream_gene_variant	0.988993	813046	1	0	No changes	Delayed	FALSE	17	6	17.6	Not in Antigenic Site	Not in a G domain	Not in L domain
RSV/B/BA	1108	N	SNV	.	G	A	upstream_gene_variant	0.989741	813046	2	2	No changes	Delayed	FALSE	17	6	21.4	Not in Antigenic Site	Not in a G domain	Not in L domain
RSV/B/BA	1108	N	SNV	.	G	A	upstream_gene_variant	0.98743	813046	3	5	No changes	Delayed	FALSE	17	6	21.8	Not in Antigenic Site	Not in a G domain	Not in L domain
RSV/B/BA	1108	N	SNV	.	G	A	upstream_gene_variant	0.991549	813046	4	12	No changes	Delayed	FALSE	17	6	26.2	Not in Antigenic Site	Not in a G domain	Not in L domain
RSV/B/BA	1108	N	SNV	.	G	A	upstream_gene_variant	0.988732	813046	5	21	No changes	Delayed	FALSE	17	6	27	Not in Antigenic Site	Not in a G domain	Not in L domain
RSV/B/BA	1108	N	SNV	.	G	A	upstream_gene_variant	0.990769	813046	6	28	No changes	Delayed	FALSE	17	6	22.2	Not in Antigenic Site	Not in a G domain	Not in L domain
RSV/B/BA	1357	N	SNV	R73R	G	A	synonymous	0.990884	813011	1	0	No changes	Normal	FALSE	17	6	25.7	Not in Antigenic Site	Not in a G domain	Not in L domain
RSV/B/BA	1357	N	SNV	R73R	G	A	synonymous	0.993569	813011	2	5	No changes	Normal	FALSE	17	6	20.7	Not in Antigenic Site	Not in a G domain	Not in L domain
RSV/B/BA	1357	N	SNV	R73R	G	A	synonymous	0.994916	813033	1	0	No changes	Normal	FALSE	17	6	19.4	Not in Antigenic Site	Not in a G domain	Not in L domain
RSV/B/BA	1357	N	SNV	R73R	G	A	synonymous	1	813033	2	2	No changes	Normal	FALSE	17	6	29.9	Not in Antigenic Site	Not in a G domain	Not in L domain
RSV/B/BA	1357	N	SNV	R73R	G	A	synonymous	0.959459	813033	3	5	No changes	Normal	FALSE	17	6	27.9	Not in Antigenic Site	Not in a G domain	Not in L domain
RSV/B/BA	1357	N	SNV	R73R	G	A	synonymous	0.993711	813048	1	0	No changes	Normal	FALSE	17	6	26.4	Not in Antigenic Site	Not in a G domain	Not in L domain
RSV/B/BA	1357	N	SNV	R73R	G	A	synonymous	0.991354	813048	2	3	No changes	Normal	FALSE	17	6	22.9	Not in Antigenic Site	Not in a G domain	Not in L domain
RSV/B/BA	1357	N	SNV	R73R	G	A	synonymous	0.995647	813024	2	5	No changes	Delayed	FALSE	17	6	23.7	Not in Antigenic Site	Not in a G domain	Not in L domain
RSV/B/BA	1357	N	SNV	R73R	G	A	synonymous	0.995745	813024	3	8	No changes	Delayed	FALSE	17	6	25.2	Not in Antigenic Site	Not in a G domain	Not in L domain
RSV/B/BA	1357	N	SNV	R73R	G	A	synonymous	0.993464	813040	1	0	No changes	Delayed	FALSE	17	6	23.8	Not in Antigenic Site	Not in a G domain	Not in L domain
RSV/B/BA	1357	N	SNV	R73R	G	A	synonymous	0.963636	813040	2	7	No changes	Delayed	FALSE	17	6	29.4	Not in Antigenic Site	Not in a G domain	Not in L domain
RSV/B/BA	1357	N	SNV	R73R	G	A	synonymous	0.995013	813046	1	0	No changes	Delayed	FALSE	17	6	17.6	Not in Antigenic Site	Not in a G domain	Not in L domain
RSV/B/BA	1357	N	SNV	R73R	G	A	synonymous	0.992299	813046	2	2	No changes	Delayed	FALSE	17	6	21.4	Not in Antigenic Site	Not in a G domain	Not in L domain
RSV/B/BA	1357	N	SNV	R73R	G	A	synonymous	0.988046	813046	3	5	No changes	Delayed	FALSE	17	6	21.8	Not in Antigenic Site	Not in a G domain	Not in L domain
RSV/B/BA	1357	N	SNV	R73R	G	A	synonymous	0.995305	813046	4	12	No changes	Delayed	FALSE	17	6	26.2	Not in Antigenic Site	Not in a G domain	Not in L domain
RSV/B/BA	1357	N	SNV	R73R	G	A	synonymous	0.987448	813046	5	21	No changes	Delayed	FALSE	17	6	27	Not in Antigenic Site	Not in a G domain	Not in L domain
RSV/B/BA	1357	N	SNV	R73R	G	A	synonymous	0.994709	813046	6	28	No changes	Delayed	FALSE	17	6	22.2	Not in Antigenic Site	Not in a G domain	Not in L domain
RSV/B/BA	1747	N	SNV	K203K	G	A	synonymous	0.995802	813011	1	0	No changes	Normal	FALSE	17	6	25.7	Not in Antigenic Site	Not in a G domain	Not in L domain
RSV/B/BA	1747	N	SNV	K203K	G	A	synonymous	1	813011	2	5	No changes	Normal	FALSE	17	6	20.7	Not in Antigenic Site	Not in a G domain	Not in L domain
RSV/B/BA	1747	N	SNV	K203K	G	A	synonymous	0.997734	813033	1	0	No changes	Normal	FALSE	17	6	19.4	Not in Antigenic Site	Not in a G domain	Not in L domain
RSV/B/BA	1747	N	SNV	K203K	G	A	synonymous	1	813033	2	2	No changes	Normal	FALSE	17	6	29.9	Not in Antigenic Site	Not in a G domain	Not in L domain
RSV/B/BA	1747	N	SNV	K203K	G	A	synonymous	0.992754	813033	3	5	No changes	Normal	FALSE	17	6	27.9	Not in Antigenic Site	Not in a G domain	Not in L domain
RSV/B/BA	1747	N	SNV	K203K	G	A	synonymous	0.992327	813048	1	0	No changes	Normal	FALSE	17	6	26.4	Not in Antigenic Site	Not in a G domain	Not in L domain
RSV/B/BA	1747	N	SNV	K203K	G	A	synonymous	0.992639	813048	2	3	No changes	Normal	FALSE	17	6	22.9	Not in Antigenic Site	Not in a G domain	Not in L domain
RSV/B/BA	1747	N	SNV	K203K	G	A	synonymous	0.995837	813024	2	5	No changes	Delayed	FALSE	17	6	23.7	Not in Antigenic Site	Not in a G domain	Not in L domain
RSV/B/BA	1747	N	SNV	K203K	G	A	synonymous	0.997462	813024	3	8	No changes	Delayed	FALSE	17	6	25.2	Not in Antigenic Site	Not in a G domain	Not in L domain
RSV/B/BA	1747	N	SNV	K203K	G	A	synonymous	0.994093	813040	1	0	No changes	Delayed	FALSE	17	6	23.8	Not in Antigenic Site	Not in a G domain	Not in L domain
RSV/B/BA	1747	N	SNV	K203K	G	A	synonymous	0.969697	813040	2	7	No changes	Delayed	FALSE	17	6	29.4	Not in Antigenic Site	Not in a G domain	Not in L domain
RSV/B/BA	1747	N	SNV	K203K	G	A	synonymous	0.995554	813046	1	0	No changes	Delayed	FALSE	17	6	17.6	Not in Antigenic Site	Not in a G domain	Not in L domain
RSV/B/BA	1747	N	SNV	K203K	G	A	synonymous	0.995787	813046	2	2	No changes	Delayed	FALSE	17	6	21.4	Not in Antigenic Site	Not in a G domain	Not in L domain
RSV/B/BA	1747	N	SNV	K203K	G	A	synonymous	0.99254	813046	3	5	No changes	Delayed	FALSE	17	6	21.8	Not in Antigenic Site	Not in a G domain	Not in L domain
RSV/B/BA	1747	N	SNV	K203K	G	A	synonymous	0.995968	813046	4	12	No changes	Delayed	FALSE	17	6	26.2	Not in Antigenic Site	Not in a G domain	Not in L domain
RSV/B/BA	1747	N	SNV	K203K	G	A	synonymous	0.993776	813046	5	21	No changes	Delayed	FALSE	17	6	27	Not in Antigenic Site	Not in a G domain	Not in L domain
RSV/B/BA	1747	N	SNV	K203K	G	A	synonymous	0.998006	813046	6	28	No changes	Delayed	FALSE	17	6	22.2	Not in Antigenic Site	Not in a G domain	Not in L domain
RSV/B/BA	1784	N	SNV	H216Y	C	T	missense	0.995556	813011	1	0	No changes	Normal	FALSE	17	6	25.7	Not in Antigenic Site	Not in a G domain	Not in L domain
RSV/B/BA	1784	N	SNV	H216Y	C	T	missense	0.997788	813011	2	5	No changes	Normal	FALSE	17	6	20.7	Not in Antigenic Site	Not in a G domain	Not in L domain
RSV/B/BA	1784	N	SNV	H216Y	C	T	missense	0.996289	813033	1	0	No changes	Normal	FALSE	17	6	19.4	Not in Antigenic Site	Not in a G domain	Not in L domain
RSV/B/BA	1784	N	SNV	H216Y	C	T	missense	0.994681	813033	2	2	No changes	Normal	FALSE	17	6	29.9	Not in Antigenic Site	Not in a G domain	Not in L domain
RSV/B/BA	1784	N	SNV	H216Y	C	T	missense	1	813033	3	5	No changes	Normal	FALSE	17	6	27.9	Not in Antigenic Site	Not in a G domain	Not in L domain
RSV/B/BA	1784	N	SNV	H216Y	C	T	missense	0.994494	813048	1	0	No changes	Normal	FALSE	17	6	26.4	Not in Antigenic Site	Not in a G domain	Not in L domain
RSV/B/BA	1784	N	SNV	H216Y	C	T	missense	0.993789	813048	2	3	No changes	Normal	FALSE	17	6	22.9	Not in Antigenic Site	Not in a G domain	Not in L domain
RSV/B/BA	1784	N	SNV	H216Y	C	T	missense	0.99623	813024	2	5	No changes	Delayed	FALSE	17	6	23.7	Not in Antigenic Site	Not in a G domain	Not in L domain
RSV/B/BA	1784	N	SNV	H216Y	C	T	missense	0.998018	813024	3	8	No changes	Delayed	FALSE	17	6	25.2	Not in Antigenic Site	Not in a G domain	Not in L domain
RSV/B/BA	1784	N	SNV	H216Y	C	T	missense	0.998033	813040	1	0	No changes	Delayed	FALSE	17	6	23.8	Not in Antigenic Site	Not in a G domain	Not in L domain
RSV/B/BA	1784	N	SNV	H216Y	C	T	missense	0.981481	813040	2	7	No changes	Delayed	FALSE	17	6	29.4	Not in Antigenic Site	Not in a G domain	Not in L domain
RSV/B/BA	1784	N	SNV	H216Y	C	T	missense	0.995595	813046	1	0	No changes	Delayed	FALSE	17	6	17.6	Not in Antigenic Site	Not in a G domain	Not in L domain
RSV/B/BA	1784	N	SNV	H216Y	C	T	missense	0.996269	813046	2	2	No changes	Delayed	FALSE	17	6	21.4	Not in Antigenic Site	Not in a G domain	Not in L domain
RSV/B/BA	1784	N	SNV	H216Y	C	T	missense	0.996327	813046	3	5	No changes	Delayed	FALSE	17	6	21.8	Not in Antigenic Site	Not in a G domain	Not in L domain
RSV/B/BA	1784	N	SNV	H216Y	C	T	missense	0.997625	813046	4	12	No changes	Delayed	FALSE	17	6	26.2	Not in Antigenic Site	Not in a G domain	Not in L domain
RSV/B/BA	1784	N	SNV	H216Y	C	T	missense	0.993464	813046	5	21	No changes	Delayed	FALSE	17	6	27	Not in Antigenic Site	Not in a G domain	Not in L domain
RSV/B/BA	1784	N	SNV	H216Y	C	T	missense	0.996703	813046	6	28	No changes	Delayed	FALSE	17	6	22.2	Not in Antigenic Site	Not in a G domain	Not in L domain
RSV/B/BA	1822	N	SNV	I228I	T	A	synonymous	0.995902	813011	1	0	No changes	Normal	FALSE	17	6	25.7	Not in Antigenic Site	Not in a G domain	Not in L domain
RSV/B/BA	1822	N	SNV	I228I	T	A	synonymous	1	813011	2	5	No changes	Normal	FALSE	17	6	20.7	Not in Antigenic Site	Not in a G domain	Not in L domain
RSV/B/BA	1822	N	SNV	I228I	T	A	synonymous	0.997311	813033	1	0	No changes	Normal	FALSE	17	6	19.4	Not in Antigenic Site	Not in a G domain	Not in L domain
RSV/B/BA	1822	N	SNV	I228I	T	A	synonymous	1	813033	2	2	No changes	Normal	FALSE	17	6	29.9	Not in Antigenic Site	Not in a G domain	Not in L domain
RSV/B/BA	1822	N	SNV	I228I	T	A	synonymous	0.989796	813033	3	5	No changes	Normal	FALSE	17	6	27.9	Not in Antigenic Site	Not in a G domain	Not in L domain
RSV/B/BA	1822	N	SNV	I228I	T	A	synonymous	0.992671	813048	1	0	No changes	Normal	FALSE	17	6	26.4	Not in Antigenic Site	Not in a G domain	Not in L domain
RSV/B/BA	1822	N	SNV	I228I	T	A	synonymous	0.996481	813048	2	3	No changes	Normal	FALSE	17	6	22.9	Not in Antigenic Site	Not in a G domain	Not in L domain
RSV/B/BA	1822	N	SNV	I228I	T	A	synonymous	0.995676	813024	2	5	No changes	Delayed	FALSE	17	6	23.7	Not in Antigenic Site	Not in a G domain	Not in L domain
RSV/B/BA	1822	N	SNV	I228I	T	A	synonymous	0.995157	813024	3	8	No changes	Delayed	FALSE	17	6	25.2	Not in Antigenic Site	Not in a G domain	Not in L domain
RSV/B/BA	1822	N	SNV	I228I	T	A	synonymous	0.997755	813040	1	0	No changes	Delayed	FALSE	17	6	23.8	Not in Antigenic Site	Not in a G domain	Not in L domain
RSV/B/BA	1822	N	SNV	I228I	T	A	synonymous	0.975	813040	2	7	No changes	Delayed	FALSE	17	6	29.4	Not in Antigenic Site	Not in a G domain	Not in L domain
RSV/B/BA	1822	N	SNV	I228I	T	A	synonymous	0.994218	813046	1	0	No changes	Delayed	FALSE	17	6	17.6	Not in Antigenic Site	Not in a G domain	Not in L domain
RSV/B/BA	1822	N	SNV	I228I	T	A	synonymous	0.995736	813046	2	2	No changes	Delayed	FALSE	17	6	21.4	Not in Antigenic Site	Not in a G domain	Not in L domain
RSV/B/BA	1822	N	SNV	I228I	T	A	synonymous	0.994305	813046	3	5	No changes	Delayed	FALSE	17	6	21.8	Not in Antigenic Site	Not in a G domain	Not in L domain
RSV/B/BA	1822	N	SNV	I228I	T	A	synonymous	0.994751	813046	4	12	No changes	Delayed	FALSE	17	6	26.2	Not in Antigenic Site	Not in a G domain	Not in L domain
RSV/B/BA	1822	N	SNV	I228I	T	A	synonymous	0.986807	813046	5	21	No changes	Delayed	FALSE	17	6	27	Not in Antigenic Site	Not in a G domain	Not in L domain
RSV/B/BA	1822	N	SNV	I228I	T	A	synonymous	0.995935	813046	6	28	No changes	Delayed	FALSE	17	6	22.2	Not in Antigenic Site	Not in a G domain	Not in L domain
RSV/B/BA	2838	P	SNV	D164D	T	C	synonymous	0.99699	813011	1	0	No changes	Normal	FALSE	18	6	25.7	Not in Antigenic Site	Not in a G domain	Not in L domain
RSV/B/BA	2838	P	SNV	D164D	T	C	synonymous	0.995495	813011	2	5	No changes	Normal	FALSE	18	6	20.7	Not in Antigenic Site	Not in a G domain	Not in L domain
RSV/B/BA	2838	P	SNV	D164D	T	C	synonymous	0.997911	813033	1	0	No changes	Normal	FALSE	18	6	19.4	Not in Antigenic Site	Not in a G domain	Not in L domain
RSV/B/BA	2838	P	SNV	D164D	T	C	synonymous	1	813033	2	2	No changes	Normal	FALSE	18	6	29.9	Not in Antigenic Site	Not in a G domain	Not in L domain
RSV/B/BA	2838	P	SNV	D164D	T	C	synonymous	0.993421	813033	3	5	No changes	Normal	FALSE	18	6	27.9	Not in Antigenic Site	Not in a G domain	Not in L domain
RSV/B/BA	2838	P	SNV	D164D	T	C	synonymous	0.995714	813048	1	0	No changes	Normal	FALSE	18	6	26.4	Not in Antigenic Site	Not in a G domain	Not in L domain
RSV/B/BA	2838	P	SNV	D164D	T	C	synonymous	0.996374	813048	2	3	No changes	Normal	FALSE	18	6	22.9	Not in Antigenic Site	Not in a G domain	Not in L domain
RSV/B/BA	2838	P	SNV	D164D	T	C	synonymous	0.996599	813024	2	5	No changes	Delayed	FALSE	18	6	23.7	Not in Antigenic Site	Not in a G domain	Not in L domain
RSV/B/BA	2838	P	SNV	D164D	T	C	synonymous	0.995987	813024	3	8	No changes	Delayed	FALSE	18	6	25.2	Not in Antigenic Site	Not in a G domain	Not in L domain
RSV/B/BA	2838	P	SNV	D164D	T	C	synonymous	0.99762	813040	1	0	No changes	Delayed	FALSE	18	6	23.8	Not in Antigenic Site	Not in a G domain	Not in L domain
RSV/B/BA	2838	P	SNV	D164D	T	C	synonymous	0.988889	813040	2	7	No changes	Delayed	FALSE	18	6	29.4	Not in Antigenic Site	Not in a G domain	Not in L domain
RSV/B/BA	2838	P	SNV	D164D	T	C	synonymous	0.982456	813040	3	14	No changes	Delayed	FALSE	18	6	29.5	Not in Antigenic Site	Not in a G domain	Not in L domain
RSV/B/BA	2838	P	SNV	D164D	T	C	synonymous	0.99367	813046	1	0	No changes	Delayed	FALSE	18	6	17.6	Not in Antigenic Site	Not in a G domain	Not in L domain
RSV/B/BA	2838	P	SNV	D164D	T	C	synonymous	0.994932	813046	2	2	No changes	Delayed	FALSE	18	6	21.4	Not in Antigenic Site	Not in a G domain	Not in L domain
RSV/B/BA	2838	P	SNV	D164D	T	C	synonymous	0.99541	813046	3	5	No changes	Delayed	FALSE	18	6	21.8	Not in Antigenic Site	Not in a G domain	Not in L domain
RSV/B/BA	2838	P	SNV	D164D	T	C	synonymous	0.996694	813046	4	12	No changes	Delayed	FALSE	18	6	26.2	Not in Antigenic Site	Not in a G domain	Not in L domain
RSV/B/BA	2838	P	SNV	D164D	T	C	synonymous	0.993438	813046	5	21	No changes	Delayed	FALSE	18	6	27	Not in Antigenic Site	Not in a G domain	Not in L domain
RSV/B/BA	2838	P	SNV	D164D	T	C	synonymous	0.994098	813046	6	28	No changes	Delayed	FALSE	18	6	22.2	Not in Antigenic Site	Not in a G domain	Not in L domain
RSV/B/BA	3792	M	SNV	L177L	A	G	synonymous	0.998248	813011	1	0	No changes	Normal	FALSE	18	6	25.7	Not in Antigenic Site	Not in a G domain	Not in L domain
RSV/B/BA	3792	M	SNV	L177L	A	G	synonymous	1	813011	2	5	No changes	Normal	FALSE	18	6	20.7	Not in Antigenic Site	Not in a G domain	Not in L domain
RSV/B/BA	3792	M	SNV	L177L	A	G	synonymous	0.995751	813033	1	0	No changes	Normal	FALSE	18	6	19.4	Not in Antigenic Site	Not in a G domain	Not in L domain
RSV/B/BA	3792	M	SNV	L177L	A	G	synonymous	0.995763	813033	2	2	No changes	Normal	FALSE	18	6	29.9	Not in Antigenic Site	Not in a G domain	Not in L domain
RSV/B/BA	3792	M	SNV	L177L	A	G	synonymous	0.991304	813033	3	5	No changes	Normal	FALSE	18	6	27.9	Not in Antigenic Site	Not in a G domain	Not in L domain
RSV/B/BA	3792	M	SNV	L177L	A	G	synonymous	0.992891	813048	1	0	No changes	Normal	FALSE	18	6	26.4	Not in Antigenic Site	Not in a G domain	Not in L domain
RSV/B/BA	3792	M	SNV	L177L	A	G	synonymous	0.990865	813048	2	3	No changes	Normal	FALSE	18	6	22.9	Not in Antigenic Site	Not in a G domain	Not in L domain
RSV/B/BA	3792	M	SNV	L177L	A	G	synonymous	0.997407	813024	2	5	No changes	Delayed	FALSE	18	6	23.7	Not in Antigenic Site	Not in a G domain	Not in L domain
RSV/B/BA	3792	M	SNV	L177L	A	G	synonymous	0.997553	813024	3	8	No changes	Delayed	FALSE	18	6	25.2	Not in Antigenic Site	Not in a G domain	Not in L domain
RSV/B/BA	3792	M	SNV	L177L	A	G	synonymous	0.987552	813040	1	0	No changes	Delayed	FALSE	18	6	23.8	Not in Antigenic Site	Not in a G domain	Not in L domain
RSV/B/BA	3792	M	SNV	L177L	A	G	synonymous	0.970588	813040	2	7	No changes	Delayed	FALSE	18	6	29.4	Not in Antigenic Site	Not in a G domain	Not in L domain
RSV/B/BA	3792	M	SNV	L177L	A	G	synonymous	0.96875	813040	3	14	No changes	Delayed	FALSE	18	6	29.5	Not in Antigenic Site	Not in a G domain	Not in L domain
RSV/B/BA	3792	M	SNV	L177L	A	G	synonymous	0.994709	813046	1	0	No changes	Delayed	FALSE	18	6	17.6	Not in Antigenic Site	Not in a G domain	Not in L domain
RSV/B/BA	3792	M	SNV	L177L	A	G	synonymous	0.994883	813046	2	2	No changes	Delayed	FALSE	18	6	21.4	Not in Antigenic Site	Not in a G domain	Not in L domain
RSV/B/BA	3792	M	SNV	L177L	A	G	synonymous	0.99395	813046	3	5	No changes	Delayed	FALSE	18	6	21.8	Not in Antigenic Site	Not in a G domain	Not in L domain
RSV/B/BA	3792	M	SNV	L177L	A	G	synonymous	0.991507	813046	4	12	No changes	Delayed	FALSE	18	6	26.2	Not in Antigenic Site	Not in a G domain	Not in L domain
RSV/B/BA	3792	M	SNV	L177L	A	G	synonymous	0.99053	813046	5	21	No changes	Delayed	FALSE	18	6	27	Not in Antigenic Site	Not in a G domain	Not in L domain
RSV/B/BA	3792	M	SNV	L177L	A	G	synonymous	0.997895	813046	6	28	No changes	Delayed	FALSE	18	6	22.2	Not in Antigenic Site	Not in a G domain	Not in L domain
RSV/B/BA	3864	M	SNV	V201V	A	G	synonymous	0.999381	813011	1	0	No changes	Normal	FALSE	18	6	25.7	Not in Antigenic Site	Not in a G domain	Not in L domain
RSV/B/BA	3864	M	SNV	V201V	A	G	synonymous	1	813011	2	5	No changes	Normal	FALSE	18	6	20.7	Not in Antigenic Site	Not in a G domain	Not in L domain
RSV/B/BA	3864	M	SNV	V201V	A	G	synonymous	0.998192	813033	1	0	No changes	Normal	FALSE	18	6	19.4	Not in Antigenic Site	Not in a G domain	Not in L domain
RSV/B/BA	3864	M	SNV	V201V	A	G	synonymous	0.995745	813033	2	2	No changes	Normal	FALSE	18	6	29.9	Not in Antigenic Site	Not in a G domain	Not in L domain
RSV/B/BA	3864	M	SNV	V201V	A	G	synonymous	1	813033	3	5	No changes	Normal	FALSE	18	6	27.9	Not in Antigenic Site	Not in a G domain	Not in L domain
RSV/B/BA	3864	M	SNV	V201V	A	G	synonymous	0.994696	813048	1	0	No changes	Normal	FALSE	18	6	26.4	Not in Antigenic Site	Not in a G domain	Not in L domain
RSV/B/BA	3864	M	SNV	V201V	A	G	synonymous	0.998628	813048	2	3	No changes	Normal	FALSE	18	6	22.9	Not in Antigenic Site	Not in a G domain	Not in L domain
RSV/B/BA	3864	M	SNV	V201V	A	G	synonymous	0.995798	813024	2	5	No changes	Delayed	FALSE	18	6	23.7	Not in Antigenic Site	Not in a G domain	Not in L domain
RSV/B/BA	3864	M	SNV	V201V	A	G	synonymous	0.994248	813024	3	8	No changes	Delayed	FALSE	18	6	25.2	Not in Antigenic Site	Not in a G domain	Not in L domain
RSV/B/BA	3864	M	SNV	V201V	A	G	synonymous	0.998561	813040	1	0	No changes	Delayed	FALSE	18	6	23.8	Not in Antigenic Site	Not in a G domain	Not in L domain
RSV/B/BA	3864	M	SNV	V201V	A	G	synonymous	0.97619	813040	2	7	No changes	Delayed	FALSE	18	6	29.4	Not in Antigenic Site	Not in a G domain	Not in L domain
RSV/B/BA	3864	M	SNV	V201V	A	G	synonymous	1	813040	3	14	No changes	Delayed	FALSE	18	6	29.5	Not in Antigenic Site	Not in a G domain	Not in L domain
RSV/B/BA	3864	M	SNV	V201V	A	G	synonymous	0.997852	813046	1	0	No changes	Delayed	FALSE	18	6	17.6	Not in Antigenic Site	Not in a G domain	Not in L domain
RSV/B/BA	3864	M	SNV	V201V	A	G	synonymous	0.997939	813046	2	2	No changes	Delayed	FALSE	18	6	21.4	Not in Antigenic Site	Not in a G domain	Not in L domain
RSV/B/BA	3864	M	SNV	V201V	A	G	synonymous	0.997993	813046	3	5	No changes	Delayed	FALSE	18	6	21.8	Not in Antigenic Site	Not in a G domain	Not in L domain
RSV/B/BA	3864	M	SNV	V201V	A	G	synonymous	0.993763	813046	4	12	No changes	Delayed	FALSE	18	6	26.2	Not in Antigenic Site	Not in a G domain	Not in L domain
RSV/B/BA	3864	M	SNV	V201V	A	G	synonymous	0.998069	813046	5	21	No changes	Delayed	FALSE	18	6	27	Not in Antigenic Site	Not in a G domain	Not in L domain
RSV/B/BA	3864	M	SNV	V201V	A	G	synonymous	0.999065	813046	6	28	No changes	Delayed	FALSE	18	6	22.2	Not in Antigenic Site	Not in a G domain	Not in L domain
RSV/B/BA	3903	M	SNV	K214K	A	G	synonymous	0.997465	813011	1	0	No changes	Normal	FALSE	18	6	25.7	Not in Antigenic Site	Not in a G domain	Not in L domain
RSV/B/BA	3903	M	SNV	K214K	A	G	synonymous	0.997613	813011	2	5	No changes	Normal	FALSE	18	6	20.7	Not in Antigenic Site	Not in a G domain	Not in L domain
RSV/B/BA	3903	M	SNV	K214K	A	G	synonymous	0.997238	813033	1	0	No changes	Normal	FALSE	18	6	19.4	Not in Antigenic Site	Not in a G domain	Not in L domain
RSV/B/BA	3903	M	SNV	K214K	A	G	synonymous	0.996622	813033	2	2	No changes	Normal	FALSE	18	6	29.9	Not in Antigenic Site	Not in a G domain	Not in L domain
RSV/B/BA	3903	M	SNV	K214K	A	G	synonymous	1	813033	3	5	No changes	Normal	FALSE	18	6	27.9	Not in Antigenic Site	Not in a G domain	Not in L domain
RSV/B/BA	3903	M	SNV	K214K	A	G	synonymous	0.995041	813048	1	0	No changes	Normal	FALSE	18	6	26.4	Not in Antigenic Site	Not in a G domain	Not in L domain
RSV/B/BA	3903	M	SNV	K214K	A	G	synonymous	0.995378	813048	2	3	No changes	Normal	FALSE	18	6	22.9	Not in Antigenic Site	Not in a G domain	Not in L domain
RSV/B/BA	3903	M	SNV	K214K	A	G	synonymous	1	813024	2	5	No changes	Delayed	FALSE	18	6	23.7	Not in Antigenic Site	Not in a G domain	Not in L domain
RSV/B/BA	3903	M	SNV	K214K	A	G	synonymous	0.99818	813024	3	8	No changes	Delayed	FALSE	18	6	25.2	Not in Antigenic Site	Not in a G domain	Not in L domain
RSV/B/BA	3903	M	SNV	K214K	A	G	synonymous	0.99695	813040	1	0	No changes	Delayed	FALSE	18	6	23.8	Not in Antigenic Site	Not in a G domain	Not in L domain
RSV/B/BA	3903	M	SNV	K214K	A	G	synonymous	0.979798	813040	2	7	No changes	Delayed	FALSE	18	6	29.4	Not in Antigenic Site	Not in a G domain	Not in L domain
RSV/B/BA	3903	M	SNV	K214K	A	G	synonymous	1	813040	3	14	No changes	Delayed	FALSE	18	6	29.5	Not in Antigenic Site	Not in a G domain	Not in L domain
RSV/B/BA	3903	M	SNV	K214K	A	G	synonymous	0.996908	813046	1	0	No changes	Delayed	FALSE	18	6	17.6	Not in Antigenic Site	Not in a G domain	Not in L domain
RSV/B/BA	3903	M	SNV	K214K	A	G	synonymous	0.997949	813046	2	2	No changes	Delayed	FALSE	18	6	21.4	Not in Antigenic Site	Not in a G domain	Not in L domain
RSV/B/BA	3903	M	SNV	K214K	A	G	synonymous	0.997995	813046	3	5	No changes	Delayed	FALSE	18	6	21.8	Not in Antigenic Site	Not in a G domain	Not in L domain
RSV/B/BA	3903	M	SNV	K214K	A	G	synonymous	0.990802	813046	4	12	No changes	Delayed	FALSE	18	6	26.2	Not in Antigenic Site	Not in a G domain	Not in L domain
RSV/B/BA	3903	M	SNV	K214K	A	G	synonymous	0.997333	813046	5	21	No changes	Delayed	FALSE	18	6	27	Not in Antigenic Site	Not in a G domain	Not in L domain
RSV/B/BA	3903	M	SNV	K214K	A	G	synonymous	0.998171	813046	6	28	No changes	Delayed	FALSE	18	6	22.2	Not in Antigenic Site	Not in a G domain	Not in L domain
RSV/B/BA	4035	SH	SNV	.	C	T	upstream_gene_variant	0.994656	813011	1	0	No changes	Normal	FALSE	18	6	25.7	Not in Antigenic Site	Not in a G domain	Not in L domain
RSV/B/BA	4035	SH	SNV	.	C	T	upstream_gene_variant	1	813011	2	5	No changes	Normal	FALSE	18	6	20.7	Not in Antigenic Site	Not in a G domain	Not in L domain
RSV/B/BA	4035	SH	SNV	.	C	T	upstream_gene_variant	0.99485	813033	1	0	No changes	Normal	FALSE	18	6	19.4	Not in Antigenic Site	Not in a G domain	Not in L domain
RSV/B/BA	4035	SH	SNV	.	C	T	upstream_gene_variant	0.995475	813033	2	2	No changes	Normal	FALSE	18	6	29.9	Not in Antigenic Site	Not in a G domain	Not in L domain
RSV/B/BA	4035	SH	SNV	.	C	T	upstream_gene_variant	0.99177	813033	3	5	No changes	Normal	FALSE	18	6	27.9	Not in Antigenic Site	Not in a G domain	Not in L domain
RSV/B/BA	4035	SH	SNV	.	C	T	upstream_gene_variant	0.99267	813048	1	0	No changes	Normal	FALSE	18	6	26.4	Not in Antigenic Site	Not in a G domain	Not in L domain
RSV/B/BA	4035	SH	SNV	.	C	T	upstream_gene_variant	0.992487	813048	2	3	No changes	Normal	FALSE	18	6	22.9	Not in Antigenic Site	Not in a G domain	Not in L domain
RSV/B/BA	4035	SH	SNV	.	C	T	upstream_gene_variant	0.994413	813024	2	5	No changes	Delayed	FALSE	18	6	23.7	Not in Antigenic Site	Not in a G domain	Not in L domain
RSV/B/BA	4035	SH	SNV	.	C	T	upstream_gene_variant	0.994776	813024	3	8	No changes	Delayed	FALSE	18	6	25.2	Not in Antigenic Site	Not in a G domain	Not in L domain
RSV/B/BA	4035	SH	SNV	.	C	T	upstream_gene_variant	0.993669	813040	1	0	No changes	Delayed	FALSE	18	6	23.8	Not in Antigenic Site	Not in a G domain	Not in L domain
RSV/B/BA	4035	SH	SNV	.	C	T	upstream_gene_variant	0.992754	813040	2	7	No changes	Delayed	FALSE	18	6	29.4	Not in Antigenic Site	Not in a G domain	Not in L domain
RSV/B/BA	4035	SH	SNV	.	C	T	upstream_gene_variant	1	813040	3	14	No changes	Delayed	FALSE	18	6	29.5	Not in Antigenic Site	Not in a G domain	Not in L domain
RSV/B/BA	4035	SH	SNV	.	C	T	upstream_gene_variant	0.99361	813046	1	0	No changes	Delayed	FALSE	18	6	17.6	Not in Antigenic Site	Not in a G domain	Not in L domain
RSV/B/BA	4035	SH	SNV	.	C	T	upstream_gene_variant	0.991292	813046	2	2	No changes	Delayed	FALSE	18	6	21.4	Not in Antigenic Site	Not in a G domain	Not in L domain
RSV/B/BA	4035	SH	SNV	.	C	T	upstream_gene_variant	0.992124	813046	3	5	No changes	Delayed	FALSE	18	6	21.8	Not in Antigenic Site	Not in a G domain	Not in L domain
RSV/B/BA	4035	SH	SNV	.	C	T	upstream_gene_variant	0.987805	813046	4	12	No changes	Delayed	FALSE	18	6	26.2	Not in Antigenic Site	Not in a G domain	Not in L domain
RSV/B/BA	4035	SH	SNV	.	C	T	upstream_gene_variant	0.995563	813046	5	21	No changes	Delayed	FALSE	18	6	27	Not in Antigenic Site	Not in a G domain	Not in L domain
RSV/B/BA	4035	SH	SNV	.	C	T	upstream_gene_variant	0.992227	813046	6	28	No changes	Delayed	FALSE	18	6	22.2	Not in Antigenic Site	Not in a G domain	Not in L domain
RSV/B/BA	4208	SH	SNV	.	C	A	upstream_gene_variant	0.998543	813011	1	0	No changes	Normal	FALSE	18	6	25.7	Not in Antigenic Site	Not in a G domain	Not in L domain
RSV/B/BA	4208	SH	SNV	.	C	A	upstream_gene_variant	1	813011	2	5	No changes	Normal	FALSE	18	6	20.7	Not in Antigenic Site	Not in a G domain	Not in L domain
RSV/B/BA	4208	SH	SNV	.	C	A	upstream_gene_variant	0.996412	813033	1	0	No changes	Normal	FALSE	18	6	19.4	Not in Antigenic Site	Not in a G domain	Not in L domain
RSV/B/BA	4208	SH	SNV	.	C	A	upstream_gene_variant	1	813033	2	2	No changes	Normal	FALSE	18	6	29.9	Not in Antigenic Site	Not in a G domain	Not in L domain
RSV/B/BA	4208	SH	SNV	.	C	A	upstream_gene_variant	1	813033	3	5	No changes	Normal	FALSE	18	6	27.9	Not in Antigenic Site	Not in a G domain	Not in L domain
RSV/B/BA	4208	SH	SNV	.	C	A	upstream_gene_variant	0.994595	813048	1	0	No changes	Normal	FALSE	18	6	26.4	Not in Antigenic Site	Not in a G domain	Not in L domain
RSV/B/BA	4208	SH	SNV	.	C	A	upstream_gene_variant	0.995716	813048	2	3	No changes	Normal	FALSE	18	6	22.9	Not in Antigenic Site	Not in a G domain	Not in L domain
RSV/B/BA	4208	SH	SNV	.	C	A	upstream_gene_variant	0.992885	813024	2	5	No changes	Delayed	FALSE	18	6	23.7	Not in Antigenic Site	Not in a G domain	Not in L domain
RSV/B/BA	4208	SH	SNV	.	C	A	upstream_gene_variant	0.996263	813024	3	8	No changes	Delayed	FALSE	18	6	25.2	Not in Antigenic Site	Not in a G domain	Not in L domain
RSV/B/BA	4208	SH	SNV	.	C	A	upstream_gene_variant	0.99536	813040	1	0	No changes	Delayed	FALSE	18	6	23.8	Not in Antigenic Site	Not in a G domain	Not in L domain
RSV/B/BA	4208	SH	SNV	.	C	A	upstream_gene_variant	0.985714	813040	2	7	No changes	Delayed	FALSE	18	6	29.4	Not in Antigenic Site	Not in a G domain	Not in L domain
RSV/B/BA	4208	SH	SNV	.	C	A	upstream_gene_variant	0.981132	813040	3	14	No changes	Delayed	FALSE	18	6	29.5	Not in Antigenic Site	Not in a G domain	Not in L domain
RSV/B/BA	4208	SH	SNV	.	C	A	upstream_gene_variant	0.995214	813046	1	0	No changes	Delayed	FALSE	18	6	17.6	Not in Antigenic Site	Not in a G domain	Not in L domain
RSV/B/BA	4208	SH	SNV	.	C	A	upstream_gene_variant	0.994411	813046	2	2	No changes	Delayed	FALSE	18	6	21.4	Not in Antigenic Site	Not in a G domain	Not in L domain
RSV/B/BA	4208	SH	SNV	.	C	A	upstream_gene_variant	0.993025	813046	3	5	No changes	Delayed	FALSE	18	6	21.8	Not in Antigenic Site	Not in a G domain	Not in L domain
RSV/B/BA	4208	SH	SNV	.	C	A	upstream_gene_variant	0.991087	813046	4	12	No changes	Delayed	FALSE	18	6	26.2	Not in Antigenic Site	Not in a G domain	Not in L domain
RSV/B/BA	4208	SH	SNV	.	C	A	upstream_gene_variant	0.99362	813046	5	21	No changes	Delayed	FALSE	18	6	27	Not in Antigenic Site	Not in a G domain	Not in L domain
RSV/B/BA	4208	SH	SNV	.	C	A	upstream_gene_variant	0.993585	813046	6	28	No changes	Delayed	FALSE	18	6	22.2	Not in Antigenic Site	Not in a G domain	Not in L domain
RSV/B/BA	4245	SH	SNV	.	T	C	upstream_gene_variant	0.997301	813011	1	0	No changes	Normal	FALSE	18	6	25.7	Not in Antigenic Site	Not in a G domain	Not in L domain
RSV/B/BA	4245	SH	SNV	.	T	C	upstream_gene_variant	0.997436	813011	2	5	No changes	Normal	FALSE	18	6	20.7	Not in Antigenic Site	Not in a G domain	Not in L domain
RSV/B/BA	4245	SH	SNV	.	T	C	upstream_gene_variant	0.997989	813033	1	0	No changes	Normal	FALSE	18	6	19.4	Not in Antigenic Site	Not in a G domain	Not in L domain
RSV/B/BA	4245	SH	SNV	.	T	C	upstream_gene_variant	0.996094	813033	2	2	No changes	Normal	FALSE	18	6	29.9	Not in Antigenic Site	Not in a G domain	Not in L domain
RSV/B/BA	4245	SH	SNV	.	T	C	upstream_gene_variant	1	813033	3	5	No changes	Normal	FALSE	18	6	27.9	Not in Antigenic Site	Not in a G domain	Not in L domain
RSV/B/BA	4245	SH	SNV	.	T	C	upstream_gene_variant	0.993992	813048	1	0	No changes	Normal	FALSE	18	6	26.4	Not in Antigenic Site	Not in a G domain	Not in L domain
RSV/B/BA	4245	SH	SNV	.	T	C	upstream_gene_variant	0.996205	813048	2	3	No changes	Normal	FALSE	18	6	22.9	Not in Antigenic Site	Not in a G domain	Not in L domain
RSV/B/BA	4245	SH	SNV	.	T	C	upstream_gene_variant	0.998678	813024	2	5	No changes	Delayed	FALSE	18	6	23.7	Not in Antigenic Site	Not in a G domain	Not in L domain
RSV/B/BA	4245	SH	SNV	.	T	C	upstream_gene_variant	0.996238	813024	3	8	No changes	Delayed	FALSE	18	6	25.2	Not in Antigenic Site	Not in a G domain	Not in L domain
RSV/B/BA	4245	SH	SNV	.	T	C	upstream_gene_variant	0.998537	813040	1	0	No changes	Delayed	FALSE	18	6	23.8	Not in Antigenic Site	Not in a G domain	Not in L domain
RSV/B/BA	4245	SH	SNV	.	T	C	upstream_gene_variant	1	813040	2	7	No changes	Delayed	FALSE	18	6	29.4	Not in Antigenic Site	Not in a G domain	Not in L domain
RSV/B/BA	4245	SH	SNV	.	T	C	upstream_gene_variant	1	813040	3	14	No changes	Delayed	FALSE	18	6	29.5	Not in Antigenic Site	Not in a G domain	Not in L domain
RSV/B/BA	4245	SH	SNV	.	T	C	upstream_gene_variant	0.997132	813046	1	0	No changes	Delayed	FALSE	18	6	17.6	Not in Antigenic Site	Not in a G domain	Not in L domain
RSV/B/BA	4245	SH	SNV	.	T	C	upstream_gene_variant	0.998428	813046	2	2	No changes	Delayed	FALSE	18	6	21.4	Not in Antigenic Site	Not in a G domain	Not in L domain
RSV/B/BA	4245	SH	SNV	.	T	C	upstream_gene_variant	0.99854	813046	3	5	No changes	Delayed	FALSE	18	6	21.8	Not in Antigenic Site	Not in a G domain	Not in L domain
RSV/B/BA	4245	SH	SNV	.	T	C	upstream_gene_variant	0.993641	813046	4	12	No changes	Delayed	FALSE	18	6	26.2	Not in Antigenic Site	Not in a G domain	Not in L domain
RSV/B/BA	4245	SH	SNV	.	T	C	upstream_gene_variant	1	813046	5	21	No changes	Delayed	FALSE	18	6	27	Not in Antigenic Site	Not in a G domain	Not in L domain
RSV/B/BA	4245	SH	SNV	.	T	C	upstream_gene_variant	0.99851	813046	6	28	No changes	Delayed	FALSE	18	6	22.2	Not in Antigenic Site	Not in a G domain	Not in L domain
RSV/B/BA	4275	SH	SNV	.	T	C	upstream_gene_variant	0.997131	813011	1	0	No changes	Normal	FALSE	18	6	25.7	Not in Antigenic Site	Not in a G domain	Not in L domain
RSV/B/BA	4275	SH	SNV	.	T	C	upstream_gene_variant	1	813011	2	5	No changes	Normal	FALSE	18	6	20.7	Not in Antigenic Site	Not in a G domain	Not in L domain
RSV/B/BA	4275	SH	SNV	.	T	C	upstream_gene_variant	0.998363	813033	1	0	No changes	Normal	FALSE	18	6	19.4	Not in Antigenic Site	Not in a G domain	Not in L domain
RSV/B/BA	4275	SH	SNV	.	T	C	upstream_gene_variant	0.996923	813033	2	2	No changes	Normal	FALSE	18	6	29.9	Not in Antigenic Site	Not in a G domain	Not in L domain
RSV/B/BA	4275	SH	SNV	.	T	C	upstream_gene_variant	1	813033	3	5	No changes	Normal	FALSE	18	6	27.9	Not in Antigenic Site	Not in a G domain	Not in L domain
RSV/B/BA	4275	SH	SNV	.	T	C	upstream_gene_variant	0.996942	813048	1	0	No changes	Normal	FALSE	18	6	26.4	Not in Antigenic Site	Not in a G domain	Not in L domain
RSV/B/BA	4275	SH	SNV	.	T	C	upstream_gene_variant	0.997315	813048	2	3	No changes	Normal	FALSE	18	6	22.9	Not in Antigenic Site	Not in a G domain	Not in L domain
RSV/B/BA	4275	SH	SNV	.	T	C	upstream_gene_variant	0.999383	813024	2	5	No changes	Delayed	FALSE	18	6	23.7	Not in Antigenic Site	Not in a G domain	Not in L domain
RSV/B/BA	4275	SH	SNV	.	T	C	upstream_gene_variant	0.997664	813024	3	8	No changes	Delayed	FALSE	18	6	25.2	Not in Antigenic Site	Not in a G domain	Not in L domain
RSV/B/BA	4275	SH	SNV	.	T	C	upstream_gene_variant	0.995542	813040	1	0	No changes	Delayed	FALSE	18	6	23.8	Not in Antigenic Site	Not in a G domain	Not in L domain
RSV/B/BA	4275	SH	SNV	.	T	C	upstream_gene_variant	1	813040	2	7	No changes	Delayed	FALSE	18	6	29.4	Not in Antigenic Site	Not in a G domain	Not in L domain
RSV/B/BA	4275	SH	SNV	.	T	C	upstream_gene_variant	1	813040	3	14	No changes	Delayed	FALSE	18	6	29.5	Not in Antigenic Site	Not in a G domain	Not in L domain
RSV/B/BA	4275	SH	SNV	.	T	C	upstream_gene_variant	0.997313	813046	1	0	No changes	Delayed	FALSE	18	6	17.6	Not in Antigenic Site	Not in a G domain	Not in L domain
RSV/B/BA	4275	SH	SNV	.	T	C	upstream_gene_variant	0.998335	813046	2	2	No changes	Delayed	FALSE	18	6	21.4	Not in Antigenic Site	Not in a G domain	Not in L domain
RSV/B/BA	4275	SH	SNV	.	T	C	upstream_gene_variant	0.99925	813046	3	5	No changes	Delayed	FALSE	18	6	21.8	Not in Antigenic Site	Not in a G domain	Not in L domain
RSV/B/BA	4275	SH	SNV	.	T	C	upstream_gene_variant	0.992089	813046	4	12	No changes	Delayed	FALSE	18	6	26.2	Not in Antigenic Site	Not in a G domain	Not in L domain
RSV/B/BA	4275	SH	SNV	.	T	C	upstream_gene_variant	0.99878	813046	5	21	No changes	Delayed	FALSE	18	6	27	Not in Antigenic Site	Not in a G domain	Not in L domain
RSV/B/BA	4275	SH	SNV	.	T	C	upstream_gene_variant	0.998547	813046	6	28	No changes	Delayed	FALSE	18	6	22.2	Not in Antigenic Site	Not in a G domain	Not in L domain
RSV/B/BA	4287	SH	SNV	.	C	T	upstream_gene_variant	0.996499	813011	1	0	No changes	Normal	FALSE	18	6	25.7	Not in Antigenic Site	Not in a G domain	Not in L domain
RSV/B/BA	4287	SH	SNV	.	C	T	upstream_gene_variant	1	813011	2	5	No changes	Normal	FALSE	18	6	20.7	Not in Antigenic Site	Not in a G domain	Not in L domain
RSV/B/BA	4287	SH	SNV	.	C	T	upstream_gene_variant	0.995455	813033	1	0	No changes	Normal	FALSE	18	6	19.4	Not in Antigenic Site	Not in a G domain	Not in L domain
RSV/B/BA	4287	SH	SNV	.	C	T	upstream_gene_variant	1	813033	2	2	No changes	Normal	FALSE	18	6	29.9	Not in Antigenic Site	Not in a G domain	Not in L domain
RSV/B/BA	4287	SH	SNV	.	C	T	upstream_gene_variant	1	813033	3	5	No changes	Normal	FALSE	18	6	27.9	Not in Antigenic Site	Not in a G domain	Not in L domain
RSV/B/BA	4287	SH	SNV	.	C	T	upstream_gene_variant	0.995856	813048	1	0	No changes	Normal	FALSE	18	6	26.4	Not in Antigenic Site	Not in a G domain	Not in L domain
RSV/B/BA	4287	SH	SNV	.	C	T	upstream_gene_variant	0.992891	813048	2	3	No changes	Normal	FALSE	18	6	22.9	Not in Antigenic Site	Not in a G domain	Not in L domain
RSV/B/BA	4287	SH	SNV	.	C	T	upstream_gene_variant	0.993671	813024	2	5	No changes	Delayed	FALSE	18	6	23.7	Not in Antigenic Site	Not in a G domain	Not in L domain
RSV/B/BA	4287	SH	SNV	.	C	T	upstream_gene_variant	0.994591	813024	3	8	No changes	Delayed	FALSE	18	6	25.2	Not in Antigenic Site	Not in a G domain	Not in L domain
RSV/B/BA	4287	SH	SNV	.	C	T	upstream_gene_variant	0.995345	813040	1	0	No changes	Delayed	FALSE	18	6	23.8	Not in Antigenic Site	Not in a G domain	Not in L domain
RSV/B/BA	4287	SH	SNV	.	C	T	upstream_gene_variant	1	813040	2	7	No changes	Delayed	FALSE	18	6	29.4	Not in Antigenic Site	Not in a G domain	Not in L domain
RSV/B/BA	4287	SH	SNV	.	C	T	upstream_gene_variant	1	813040	3	14	No changes	Delayed	FALSE	18	6	29.5	Not in Antigenic Site	Not in a G domain	Not in L domain
RSV/B/BA	4287	SH	SNV	.	C	T	upstream_gene_variant	0.994685	813046	1	0	No changes	Delayed	FALSE	18	6	17.6	Not in Antigenic Site	Not in a G domain	Not in L domain
RSV/B/BA	4287	SH	SNV	.	C	T	upstream_gene_variant	0.994734	813046	2	2	No changes	Delayed	FALSE	18	6	21.4	Not in Antigenic Site	Not in a G domain	Not in L domain
RSV/B/BA	4287	SH	SNV	.	C	T	upstream_gene_variant	0.993187	813046	3	5	No changes	Delayed	FALSE	18	6	21.8	Not in Antigenic Site	Not in a G domain	Not in L domain
RSV/B/BA	4287	SH	SNV	.	C	T	upstream_gene_variant	0.987633	813046	4	12	No changes	Delayed	FALSE	18	6	26.2	Not in Antigenic Site	Not in a G domain	Not in L domain
RSV/B/BA	4287	SH	SNV	.	C	T	upstream_gene_variant	0.996259	813046	5	21	No changes	Delayed	FALSE	18	6	27	Not in Antigenic Site	Not in a G domain	Not in L domain
RSV/B/BA	4287	SH	SNV	.	C	T	upstream_gene_variant	0.992846	813046	6	28	No changes	Delayed	FALSE	18	6	22.2	Not in Antigenic Site	Not in a G domain	Not in L domain
RSV/B/BA	4297	SH	SNV	.	C	T	upstream_gene_variant	0.999455	813011	1	0	No changes	Normal	FALSE	18	6	25.7	Not in Antigenic Site	Not in a G domain	Not in L domain
RSV/B/BA	4297	SH	SNV	.	C	T	upstream_gene_variant	0.997653	813011	2	5	No changes	Normal	FALSE	18	6	20.7	Not in Antigenic Site	Not in a G domain	Not in L domain
RSV/B/BA	4297	SH	SNV	.	C	T	upstream_gene_variant	0.99817	813033	1	0	No changes	Normal	FALSE	18	6	19.4	Not in Antigenic Site	Not in a G domain	Not in L domain
RSV/B/BA	4297	SH	SNV	.	C	T	upstream_gene_variant	1	813033	2	2	No changes	Normal	FALSE	18	6	29.9	Not in Antigenic Site	Not in a G domain	Not in L domain
RSV/B/BA	4297	SH	SNV	.	C	T	upstream_gene_variant	1	813033	3	5	No changes	Normal	FALSE	18	6	27.9	Not in Antigenic Site	Not in a G domain	Not in L domain
RSV/B/BA	4297	SH	SNV	.	C	T	upstream_gene_variant	0.995289	813048	1	0	No changes	Normal	FALSE	18	6	26.4	Not in Antigenic Site	Not in a G domain	Not in L domain
RSV/B/BA	4297	SH	SNV	.	C	T	upstream_gene_variant	0.997374	813048	2	3	No changes	Normal	FALSE	18	6	22.9	Not in Antigenic Site	Not in a G domain	Not in L domain
RSV/B/BA	4297	SH	SNV	.	C	T	upstream_gene_variant	0.962785	813024	2	5	No changes	Delayed	FALSE	18	6	23.7	Not in Antigenic Site	Not in a G domain	Not in L domain
RSV/B/BA	4297	SH	SNV	.	C	T	upstream_gene_variant	0.973973	813024	3	8	No changes	Delayed	FALSE	18	6	25.2	Not in Antigenic Site	Not in a G domain	Not in L domain
RSV/B/BA	4297	SH	SNV	.	C	T	upstream_gene_variant	0.996799	813040	1	0	No changes	Delayed	FALSE	18	6	23.8	Not in Antigenic Site	Not in a G domain	Not in L domain
RSV/B/BA	4297	SH	SNV	.	C	T	upstream_gene_variant	0.986842	813040	2	7	No changes	Delayed	FALSE	18	6	29.4	Not in Antigenic Site	Not in a G domain	Not in L domain
RSV/B/BA	4297	SH	SNV	.	C	T	upstream_gene_variant	1	813040	3	14	No changes	Delayed	FALSE	18	6	29.5	Not in Antigenic Site	Not in a G domain	Not in L domain
RSV/B/BA	4297	SH	SNV	.	C	T	upstream_gene_variant	0.997623	813046	1	0	No changes	Delayed	FALSE	18	6	17.6	Not in Antigenic Site	Not in a G domain	Not in L domain
RSV/B/BA	4297	SH	SNV	.	C	T	upstream_gene_variant	0.99738	813046	2	2	No changes	Delayed	FALSE	18	6	21.4	Not in Antigenic Site	Not in a G domain	Not in L domain
RSV/B/BA	4297	SH	SNV	.	C	T	upstream_gene_variant	0.998229	813046	3	5	No changes	Delayed	FALSE	18	6	21.8	Not in Antigenic Site	Not in a G domain	Not in L domain
RSV/B/BA	4297	SH	SNV	.	C	T	upstream_gene_variant	0.993127	813046	4	12	No changes	Delayed	FALSE	18	6	26.2	Not in Antigenic Site	Not in a G domain	Not in L domain
RSV/B/BA	4297	SH	SNV	.	C	T	upstream_gene_variant	0.997647	813046	5	21	No changes	Delayed	FALSE	18	6	27	Not in Antigenic Site	Not in a G domain	Not in L domain
RSV/B/BA	4297	SH	SNV	.	C	T	upstream_gene_variant	0.997653	813046	6	28	No changes	Delayed	FALSE	18	6	22.2	Not in Antigenic Site	Not in a G domain	Not in L domain
RSV/B/BA	4446	SH	SNV	T49I	C	T	missense	0.998915	813011	1	0	O-linked site lost	Normal	FALSE	18	6	25.7	Not in Antigenic Site	Not in a G domain	Not in L domain
RSV/B/BA	4446	SH	SNV	T49I	C	T	missense	1	813011	2	5	O-linked site lost	Normal	FALSE	18	6	20.7	Not in Antigenic Site	Not in a G domain	Not in L domain
RSV/B/BA	4446	SH	SNV	T49I	C	T	missense	0.997003	813033	1	0	O-linked site lost	Normal	FALSE	18	6	19.4	Not in Antigenic Site	Not in a G domain	Not in L domain
RSV/B/BA	4446	SH	SNV	T49I	C	T	missense	1	813033	2	2	O-linked site lost	Normal	FALSE	18	6	29.9	Not in Antigenic Site	Not in a G domain	Not in L domain
RSV/B/BA	4446	SH	SNV	T49I	C	T	missense	1	813033	3	5	O-linked site lost	Normal	FALSE	18	6	27.9	Not in Antigenic Site	Not in a G domain	Not in L domain
RSV/B/BA	4446	SH	SNV	T49I	C	T	missense	0.997157	813048	1	0	O-linked site lost	Normal	FALSE	18	6	26.4	Not in Antigenic Site	Not in a G domain	Not in L domain
RSV/B/BA	4446	SH	SNV	T49I	C	T	missense	0.995632	813048	2	3	O-linked site lost	Normal	FALSE	18	6	22.9	Not in Antigenic Site	Not in a G domain	Not in L domain
RSV/B/BA	4446	SH	SNV	T49I	C	T	missense	0.997881	813024	2	5	O-linked site lost	Delayed	FALSE	18	6	23.7	Not in Antigenic Site	Not in a G domain	Not in L domain
RSV/B/BA	4446	SH	SNV	T49I	C	T	missense	0.99731	813024	3	8	O-linked site lost	Delayed	FALSE	18	6	25.2	Not in Antigenic Site	Not in a G domain	Not in L domain
RSV/B/BA	4446	SH	SNV	T49I	C	T	missense	0.993161	813040	1	0	O-linked site lost	Delayed	FALSE	18	6	23.8	Not in Antigenic Site	Not in a G domain	Not in L domain
RSV/B/BA	4446	SH	SNV	T49I	C	T	missense	1	813040	2	7	O-linked site lost	Delayed	FALSE	18	6	29.4	Not in Antigenic Site	Not in a G domain	Not in L domain
RSV/B/BA	4446	SH	SNV	T49I	C	T	missense	1	813040	3	14	O-linked site lost	Delayed	FALSE	18	6	29.5	Not in Antigenic Site	Not in a G domain	Not in L domain
RSV/B/BA	4446	SH	SNV	T49I	C	T	missense	0.996383	813046	1	0	O-linked site lost	Delayed	FALSE	18	6	17.6	Not in Antigenic Site	Not in a G domain	Not in L domain
RSV/B/BA	4446	SH	SNV	T49I	C	T	missense	0.996973	813046	2	2	O-linked site lost	Delayed	FALSE	18	6	21.4	Not in Antigenic Site	Not in a G domain	Not in L domain
RSV/B/BA	4446	SH	SNV	T49I	C	T	missense	0.99686	813046	3	5	O-linked site lost	Delayed	FALSE	18	6	21.8	Not in Antigenic Site	Not in a G domain	Not in L domain
RSV/B/BA	4446	SH	SNV	T49I	C	T	missense	0.991667	813046	4	12	O-linked site lost	Delayed	FALSE	18	6	26.2	Not in Antigenic Site	Not in a G domain	Not in L domain
RSV/B/BA	4446	SH	SNV	T49I	C	T	missense	0.993663	813046	5	21	O-linked site lost	Delayed	FALSE	18	6	27	Not in Antigenic Site	Not in a G domain	Not in L domain
RSV/B/BA	4446	SH	SNV	T49I	C	T	missense	0.995502	813046	6	28	O-linked site lost	Delayed	FALSE	18	6	22.2	Not in Antigenic Site	Not in a G domain	Not in L domain
RSV/B/BA	4518	G	SNV	.	G	A	upstream_gene_variant	0.998336	813011	1	0	No changes	Normal	FALSE	18	6	25.7	Not in Antigenic Site	Not in a G domain	Not in L domain
RSV/B/BA	4518	G	SNV	.	G	A	upstream_gene_variant	0.99734	813011	2	5	No changes	Normal	FALSE	18	6	20.7	Not in Antigenic Site	Not in a G domain	Not in L domain
RSV/B/BA	4518	G	SNV	.	G	A	upstream_gene_variant	0.99738	813033	1	0	No changes	Normal	FALSE	18	6	19.4	Not in Antigenic Site	Not in a G domain	Not in L domain
RSV/B/BA	4518	G	SNV	.	G	A	upstream_gene_variant	0.996047	813033	2	2	No changes	Normal	FALSE	18	6	29.9	Not in Antigenic Site	Not in a G domain	Not in L domain
RSV/B/BA	4518	G	SNV	.	G	A	upstream_gene_variant	1	813033	3	5	No changes	Normal	FALSE	18	6	27.9	Not in Antigenic Site	Not in a G domain	Not in L domain
RSV/B/BA	4518	G	SNV	.	G	A	upstream_gene_variant	0.995816	813048	1	0	No changes	Normal	FALSE	18	6	26.4	Not in Antigenic Site	Not in a G domain	Not in L domain
RSV/B/BA	4518	G	SNV	.	G	A	upstream_gene_variant	0.995084	813048	2	3	No changes	Normal	FALSE	18	6	22.9	Not in Antigenic Site	Not in a G domain	Not in L domain
RSV/B/BA	4518	G	SNV	.	G	A	upstream_gene_variant	1	813024	2	5	No changes	Delayed	FALSE	18	6	23.7	Not in Antigenic Site	Not in a G domain	Not in L domain
RSV/B/BA	4518	G	SNV	.	G	A	upstream_gene_variant	0.99521	813024	3	8	No changes	Delayed	FALSE	18	6	25.2	Not in Antigenic Site	Not in a G domain	Not in L domain
RSV/B/BA	4518	G	SNV	.	G	A	upstream_gene_variant	0.997562	813040	1	0	No changes	Delayed	FALSE	18	6	23.8	Not in Antigenic Site	Not in a G domain	Not in L domain
RSV/B/BA	4518	G	SNV	.	G	A	upstream_gene_variant	0.989247	813040	2	7	No changes	Delayed	FALSE	18	6	29.4	Not in Antigenic Site	Not in a G domain	Not in L domain
RSV/B/BA	4518	G	SNV	.	G	A	upstream_gene_variant	0.980769	813040	3	14	No changes	Delayed	FALSE	18	6	29.5	Not in Antigenic Site	Not in a G domain	Not in L domain
RSV/B/BA	4518	G	SNV	.	G	A	upstream_gene_variant	0.997352	813046	1	0	No changes	Delayed	FALSE	18	6	17.6	Not in Antigenic Site	Not in a G domain	Not in L domain
RSV/B/BA	4518	G	SNV	.	G	A	upstream_gene_variant	0.996379	813046	2	2	No changes	Delayed	FALSE	18	6	21.4	Not in Antigenic Site	Not in a G domain	Not in L domain
RSV/B/BA	4518	G	SNV	.	G	A	upstream_gene_variant	0.996349	813046	3	5	No changes	Delayed	FALSE	18	6	21.8	Not in Antigenic Site	Not in a G domain	Not in L domain
RSV/B/BA	4518	G	SNV	.	G	A	upstream_gene_variant	0.996805	813046	4	12	No changes	Delayed	FALSE	18	6	26.2	Not in Antigenic Site	Not in a G domain	Not in L domain
RSV/B/BA	4518	G	SNV	.	G	A	upstream_gene_variant	0.995163	813046	5	21	No changes	Delayed	FALSE	18	6	27	Not in Antigenic Site	Not in a G domain	Not in L domain
RSV/B/BA	4518	G	SNV	.	G	A	upstream_gene_variant	0.992987	813046	6	28	No changes	Delayed	FALSE	18	6	22.2	Not in Antigenic Site	Not in a G domain	Not in L domain
RSV/B/BA	4536	G	SNV	.	A	G	upstream_gene_variant	0.982486	813011	1	0	No changes	Normal	FALSE	18	6	25.7	Not in Antigenic Site	Not in a G domain	Not in L domain
RSV/B/BA	4536	G	SNV	.	A	G	upstream_gene_variant	0.983471	813011	2	5	No changes	Normal	FALSE	18	6	20.7	Not in Antigenic Site	Not in a G domain	Not in L domain
RSV/B/BA	4536	G	SNV	.	A	G	upstream_gene_variant	0.995209	813033	1	0	No changes	Normal	FALSE	18	6	19.4	Not in Antigenic Site	Not in a G domain	Not in L domain
RSV/B/BA	4536	G	SNV	.	A	G	upstream_gene_variant	0.995763	813033	2	2	No changes	Normal	FALSE	18	6	29.9	Not in Antigenic Site	Not in a G domain	Not in L domain
RSV/B/BA	4536	G	SNV	.	A	G	upstream_gene_variant	0.990291	813033	3	5	No changes	Normal	FALSE	18	6	27.9	Not in Antigenic Site	Not in a G domain	Not in L domain
RSV/B/BA	4536	G	SNV	.	A	G	upstream_gene_variant	0.98714	813048	1	0	No changes	Normal	FALSE	18	6	26.4	Not in Antigenic Site	Not in a G domain	Not in L domain
RSV/B/BA	4536	G	SNV	.	A	G	upstream_gene_variant	0.994612	813048	2	3	No changes	Normal	FALSE	18	6	22.9	Not in Antigenic Site	Not in a G domain	Not in L domain
RSV/B/BA	4536	G	SNV	.	A	G	upstream_gene_variant	0.984997	813024	2	5	No changes	Delayed	FALSE	18	6	23.7	Not in Antigenic Site	Not in a G domain	Not in L domain
RSV/B/BA	4536	G	SNV	.	A	G	upstream_gene_variant	0.993048	813024	3	8	No changes	Delayed	FALSE	18	6	25.2	Not in Antigenic Site	Not in a G domain	Not in L domain
RSV/B/BA	4536	G	SNV	.	A	G	upstream_gene_variant	0.990505	813040	1	0	No changes	Delayed	FALSE	18	6	23.8	Not in Antigenic Site	Not in a G domain	Not in L domain
RSV/B/BA	4536	G	SNV	.	A	G	upstream_gene_variant	1	813040	2	7	No changes	Delayed	FALSE	18	6	29.4	Not in Antigenic Site	Not in a G domain	Not in L domain
RSV/B/BA	4536	G	SNV	.	A	G	upstream_gene_variant	1	813040	3	14	No changes	Delayed	FALSE	18	6	29.5	Not in Antigenic Site	Not in a G domain	Not in L domain
RSV/B/BA	4536	G	SNV	.	A	G	upstream_gene_variant	0.996073	813046	1	0	No changes	Delayed	FALSE	18	6	17.6	Not in Antigenic Site	Not in a G domain	Not in L domain
RSV/B/BA	4536	G	SNV	.	A	G	upstream_gene_variant	0.991209	813046	2	2	No changes	Delayed	FALSE	18	6	21.4	Not in Antigenic Site	Not in a G domain	Not in L domain
RSV/B/BA	4536	G	SNV	.	A	G	upstream_gene_variant	0.993964	813046	3	5	No changes	Delayed	FALSE	18	6	21.8	Not in Antigenic Site	Not in a G domain	Not in L domain
RSV/B/BA	4536	G	SNV	.	A	G	upstream_gene_variant	0.996988	813046	4	12	No changes	Delayed	FALSE	18	6	26.2	Not in Antigenic Site	Not in a G domain	Not in L domain
RSV/B/BA	4536	G	SNV	.	A	G	upstream_gene_variant	0.990465	813046	5	21	No changes	Delayed	FALSE	18	6	27	Not in Antigenic Site	Not in a G domain	Not in L domain
RSV/B/BA	4536	G	SNV	.	A	G	upstream_gene_variant	0.989892	813046	6	28	No changes	Delayed	FALSE	18	6	22.2	Not in Antigenic Site	Not in a G domain	Not in L domain
RSV/B/BA	4577	G	SNV	.	T	C	upstream_gene_variant	0.996693	813011	1	0	No changes	Normal	FALSE	18	6	25.7	Not in Antigenic Site	Not in a G domain	Not in L domain
RSV/B/BA	4577	G	SNV	.	T	C	upstream_gene_variant	0.992248	813011	2	5	No changes	Normal	FALSE	18	6	20.7	Not in Antigenic Site	Not in a G domain	Not in L domain
RSV/B/BA	4577	G	SNV	.	T	C	upstream_gene_variant	0.996531	813033	1	0	No changes	Normal	FALSE	18	6	19.4	Not in Antigenic Site	Not in a G domain	Not in L domain
RSV/B/BA	4577	G	SNV	.	T	C	upstream_gene_variant	0.99061	813033	2	2	No changes	Normal	FALSE	18	6	29.9	Not in Antigenic Site	Not in a G domain	Not in L domain
RSV/B/BA	4577	G	SNV	.	T	C	upstream_gene_variant	1	813033	3	5	No changes	Normal	FALSE	18	6	27.9	Not in Antigenic Site	Not in a G domain	Not in L domain
RSV/B/BA	4577	G	SNV	.	T	C	upstream_gene_variant	0.98955	813048	1	0	No changes	Normal	FALSE	18	6	26.4	Not in Antigenic Site	Not in a G domain	Not in L domain
RSV/B/BA	4577	G	SNV	.	T	C	upstream_gene_variant	0.99236	813048	2	3	No changes	Normal	FALSE	18	6	22.9	Not in Antigenic Site	Not in a G domain	Not in L domain
RSV/B/BA	4577	G	SNV	.	T	C	upstream_gene_variant	0.992738	813024	2	5	No changes	Delayed	FALSE	18	6	23.7	Not in Antigenic Site	Not in a G domain	Not in L domain
RSV/B/BA	4577	G	SNV	.	T	C	upstream_gene_variant	0.994234	813024	3	8	No changes	Delayed	FALSE	18	6	25.2	Not in Antigenic Site	Not in a G domain	Not in L domain
RSV/B/BA	4577	G	SNV	.	T	C	upstream_gene_variant	0.998034	813040	1	0	No changes	Delayed	FALSE	18	6	23.8	Not in Antigenic Site	Not in a G domain	Not in L domain
RSV/B/BA	4577	G	SNV	.	T	C	upstream_gene_variant	1	813040	2	7	No changes	Delayed	FALSE	18	6	29.4	Not in Antigenic Site	Not in a G domain	Not in L domain
RSV/B/BA	4577	G	SNV	.	T	C	upstream_gene_variant	0.971429	813040	3	14	No changes	Delayed	FALSE	18	6	29.5	Not in Antigenic Site	Not in a G domain	Not in L domain
RSV/B/BA	4577	G	SNV	.	T	C	upstream_gene_variant	0.994458	813046	1	0	No changes	Delayed	FALSE	18	6	17.6	Not in Antigenic Site	Not in a G domain	Not in L domain
RSV/B/BA	4577	G	SNV	.	T	C	upstream_gene_variant	0.991919	813046	2	2	No changes	Delayed	FALSE	18	6	21.4	Not in Antigenic Site	Not in a G domain	Not in L domain
RSV/B/BA	4577	G	SNV	.	T	C	upstream_gene_variant	0.988719	813046	3	5	No changes	Delayed	FALSE	18	6	21.8	Not in Antigenic Site	Not in a G domain	Not in L domain
RSV/B/BA	4577	G	SNV	.	T	C	upstream_gene_variant	0.989967	813046	4	12	No changes	Delayed	FALSE	18	6	26.2	Not in Antigenic Site	Not in a G domain	Not in L domain
RSV/B/BA	4577	G	SNV	.	T	C	upstream_gene_variant	0.994573	813046	5	21	No changes	Delayed	FALSE	18	6	27	Not in Antigenic Site	Not in a G domain	Not in L domain
RSV/B/BA	4577	G	SNV	.	T	C	upstream_gene_variant	0.990014	813046	6	28	No changes	Delayed	FALSE	18	6	22.2	Not in Antigenic Site	Not in a G domain	Not in L domain
RSV/B/BA	4687	G	SNV	.	C	A	upstream_gene_variant	1	813011	1	0	No changes	Normal	FALSE	18	6	25.7	Not in Antigenic Site	Not in a G domain	Not in L domain
RSV/B/BA	4687	G	SNV	.	C	A	upstream_gene_variant	0.997312	813011	2	5	No changes	Normal	FALSE	18	6	20.7	Not in Antigenic Site	Not in a G domain	Not in L domain
RSV/B/BA	4687	G	SNV	.	C	A	upstream_gene_variant	0.996381	813033	1	0	No changes	Normal	FALSE	18	6	19.4	Not in Antigenic Site	Not in a G domain	Not in L domain
RSV/B/BA	4687	G	SNV	.	C	A	upstream_gene_variant	0.992308	813033	2	2	No changes	Normal	FALSE	18	6	29.9	Not in Antigenic Site	Not in a G domain	Not in L domain
RSV/B/BA	4687	G	SNV	.	C	A	upstream_gene_variant	1	813033	3	5	No changes	Normal	FALSE	18	6	27.9	Not in Antigenic Site	Not in a G domain	Not in L domain
RSV/B/BA	4687	G	SNV	.	C	A	upstream_gene_variant	0.994844	813048	1	0	No changes	Normal	FALSE	18	6	26.4	Not in Antigenic Site	Not in a G domain	Not in L domain
RSV/B/BA	4687	G	SNV	.	C	A	upstream_gene_variant	0.996781	813048	2	3	No changes	Normal	FALSE	18	6	22.9	Not in Antigenic Site	Not in a G domain	Not in L domain
RSV/B/BA	4687	G	SNV	.	C	A	upstream_gene_variant	0.998216	813024	2	5	No changes	Delayed	FALSE	18	6	23.7	Not in Antigenic Site	Not in a G domain	Not in L domain
RSV/B/BA	4687	G	SNV	.	C	A	upstream_gene_variant	0.999012	813024	3	8	No changes	Delayed	FALSE	18	6	25.2	Not in Antigenic Site	Not in a G domain	Not in L domain
RSV/B/BA	4687	G	SNV	.	C	A	upstream_gene_variant	0.996606	813040	1	0	No changes	Delayed	FALSE	18	6	23.8	Not in Antigenic Site	Not in a G domain	Not in L domain
RSV/B/BA	4687	G	SNV	.	C	A	upstream_gene_variant	1	813040	2	7	No changes	Delayed	FALSE	18	6	29.4	Not in Antigenic Site	Not in a G domain	Not in L domain
RSV/B/BA	4687	G	SNV	.	C	A	upstream_gene_variant	0.987952	813040	3	14	No changes	Delayed	FALSE	18	6	29.5	Not in Antigenic Site	Not in a G domain	Not in L domain
RSV/B/BA	4687	G	SNV	.	C	A	upstream_gene_variant	0.995625	813046	1	0	No changes	Delayed	FALSE	18	6	17.6	Not in Antigenic Site	Not in a G domain	Not in L domain
RSV/B/BA	4687	G	SNV	.	C	A	upstream_gene_variant	0.996051	813046	2	2	No changes	Delayed	FALSE	18	6	21.4	Not in Antigenic Site	Not in a G domain	Not in L domain
RSV/B/BA	4687	G	SNV	.	C	A	upstream_gene_variant	0.996834	813046	3	5	No changes	Delayed	FALSE	18	6	21.8	Not in Antigenic Site	Not in a G domain	Not in L domain
RSV/B/BA	4687	G	SNV	.	C	A	upstream_gene_variant	0.995516	813046	4	12	No changes	Delayed	FALSE	18	6	26.2	Not in Antigenic Site	Not in a G domain	Not in L domain
RSV/B/BA	4687	G	SNV	.	C	A	upstream_gene_variant	0.998724	813046	5	21	No changes	Delayed	FALSE	18	6	27	Not in Antigenic Site	Not in a G domain	Not in L domain
RSV/B/BA	4687	G	SNV	.	C	A	upstream_gene_variant	0.998035	813046	6	28	No changes	Delayed	FALSE	18	6	22.2	Not in Antigenic Site	Not in a G domain	Not in L domain
RSV/B/BA	4849	G	SNV	L54L	C	T	synonymous	0.997471	813011	1	0	No changes	Normal	FALSE	18	6	25.7	Not in Antigenic Site	Not in a G domain	Not in L domain
RSV/B/BA	4849	G	SNV	L54L	C	T	synonymous	0.998557	813011	2	5	No changes	Normal	FALSE	18	6	20.7	Not in Antigenic Site	Not in a G domain	Not in L domain
RSV/B/BA	4849	G	SNV	L54L	C	T	synonymous	0.993966	813033	1	0	No changes	Normal	FALSE	18	6	19.4	Not in Antigenic Site	Not in a G domain	Not in L domain
RSV/B/BA	4849	G	SNV	L54L	C	T	synonymous	0.998054	813033	2	2	No changes	Normal	FALSE	18	6	29.9	Not in Antigenic Site	Not in a G domain	Not in L domain
RSV/B/BA	4849	G	SNV	L54L	C	T	synonymous	0.989247	813033	3	5	No changes	Normal	FALSE	18	6	27.9	Not in Antigenic Site	Not in a G domain	Not in L domain
RSV/B/BA	4849	G	SNV	L54L	C	T	synonymous	0.992578	813048	1	0	No changes	Normal	FALSE	18	6	26.4	Not in Antigenic Site	Not in a G domain	Not in L domain
RSV/B/BA	4849	G	SNV	L54L	C	T	synonymous	0.992123	813048	2	3	No changes	Normal	FALSE	18	6	22.9	Not in Antigenic Site	Not in a G domain	Not in L domain
RSV/B/BA	4849	G	SNV	L54L	C	T	synonymous	0.921353	813024	2	5	No changes	Delayed	FALSE	18	6	23.7	Not in Antigenic Site	Not in a G domain	Not in L domain
RSV/B/BA	4849	G	SNV	L54L	C	T	synonymous	0.994577	813024	3	8	No changes	Delayed	FALSE	18	6	25.2	Not in Antigenic Site	Not in a G domain	Not in L domain
RSV/B/BA	4849	G	SNV	L54L	C	T	synonymous	0.992303	813040	1	0	No changes	Delayed	FALSE	18	6	23.8	Not in Antigenic Site	Not in a G domain	Not in L domain
RSV/B/BA	4849	G	SNV	L54L	C	T	synonymous	0.988764	813040	2	7	No changes	Delayed	FALSE	18	6	29.4	Not in Antigenic Site	Not in a G domain	Not in L domain
RSV/B/BA	4849	G	SNV	L54L	C	T	synonymous	0.967213	813040	3	14	No changes	Delayed	FALSE	18	6	29.5	Not in Antigenic Site	Not in a G domain	Not in L domain
RSV/B/BA	4849	G	SNV	L54L	C	T	synonymous	0.99336	813046	1	0	No changes	Delayed	FALSE	18	6	17.6	Not in Antigenic Site	Not in a G domain	Not in L domain
RSV/B/BA	4849	G	SNV	L54L	C	T	synonymous	0.991847	813046	2	2	No changes	Delayed	FALSE	18	6	21.4	Not in Antigenic Site	Not in a G domain	Not in L domain
RSV/B/BA	4849	G	SNV	L54L	C	T	synonymous	0.989529	813046	3	5	No changes	Delayed	FALSE	18	6	21.8	Not in Antigenic Site	Not in a G domain	Not in L domain
RSV/B/BA	4849	G	SNV	L54L	C	T	synonymous	0.991465	813046	4	12	No changes	Delayed	FALSE	18	6	26.2	Not in Antigenic Site	Not in a G domain	Not in L domain
RSV/B/BA	4849	G	SNV	L54L	C	T	synonymous	0.993754	813046	5	21	No changes	Delayed	FALSE	18	6	27	Not in Antigenic Site	Not in a G domain	Not in L domain
RSV/B/BA	4849	G	SNV	L54L	C	T	synonymous	0.991327	813046	6	28	No changes	Delayed	FALSE	18	6	22.2	Not in Antigenic Site	Not in a G domain	Not in L domain
RSV/B/BA	5302	G	SNV	P205P	C	T	synonymous	0.987765	813011	1	0	No changes	Normal	FALSE	18	6	25.7	Not in Antigenic Site	Heparin Binding domain	Not in L domain
RSV/B/BA	5302	G	SNV	P205P	C	T	synonymous	0.99095	813011	2	5	No changes	Normal	FALSE	18	6	20.7	Not in Antigenic Site	Heparin Binding domain	Not in L domain
RSV/B/BA	5302	G	SNV	P205P	C	T	synonymous	0.985723	813033	1	0	No changes	Normal	FALSE	18	6	19.4	Not in Antigenic Site	Heparin Binding domain	Not in L domain
RSV/B/BA	5302	G	SNV	P205P	C	T	synonymous	0.982051	813033	2	2	No changes	Normal	FALSE	18	6	29.9	Not in Antigenic Site	Heparin Binding domain	Not in L domain
RSV/B/BA	5302	G	SNV	P205P	C	T	synonymous	0.979452	813033	3	5	No changes	Normal	FALSE	18	6	27.9	Not in Antigenic Site	Heparin Binding domain	Not in L domain
RSV/B/BA	5302	G	SNV	P205P	C	T	synonymous	0.97982	813048	1	0	No changes	Normal	FALSE	18	6	26.4	Not in Antigenic Site	Heparin Binding domain	Not in L domain
RSV/B/BA	5302	G	SNV	P205P	C	T	synonymous	0.978295	813048	2	3	No changes	Normal	FALSE	18	6	22.9	Not in Antigenic Site	Heparin Binding domain	Not in L domain
RSV/B/BA	5302	G	SNV	P205P	C	T	synonymous	0.982456	813024	2	5	No changes	Delayed	FALSE	18	6	23.7	Not in Antigenic Site	Heparin Binding domain	Not in L domain
RSV/B/BA	5302	G	SNV	P205P	C	T	synonymous	0.929428	813024	3	8	No changes	Delayed	FALSE	18	6	25.2	Not in Antigenic Site	Heparin Binding domain	Not in L domain
RSV/B/BA	5302	G	SNV	P205P	C	T	synonymous	0.974868	813040	1	0	No changes	Delayed	FALSE	18	6	23.8	Not in Antigenic Site	Heparin Binding domain	Not in L domain
RSV/B/BA	5302	G	SNV	P205P	C	T	synonymous	0.97931	813040	2	7	No changes	Delayed	FALSE	18	6	29.4	Not in Antigenic Site	Heparin Binding domain	Not in L domain
RSV/B/BA	5302	G	SNV	P205P	C	T	synonymous	0.974576	813040	3	14	No changes	Delayed	FALSE	18	6	29.5	Not in Antigenic Site	Heparin Binding domain	Not in L domain
RSV/B/BA	5302	G	SNV	P205P	C	T	synonymous	0.98513	813046	1	0	No changes	Delayed	FALSE	18	6	17.6	Not in Antigenic Site	Heparin Binding domain	Not in L domain
RSV/B/BA	5302	G	SNV	P205P	C	T	synonymous	0.982389	813046	2	2	No changes	Delayed	FALSE	18	6	21.4	Not in Antigenic Site	Heparin Binding domain	Not in L domain
RSV/B/BA	5302	G	SNV	P205P	C	T	synonymous	0.979432	813046	3	5	No changes	Delayed	FALSE	18	6	21.8	Not in Antigenic Site	Heparin Binding domain	Not in L domain
RSV/B/BA	5302	G	SNV	P205P	C	T	synonymous	0.977273	813046	4	12	No changes	Delayed	FALSE	18	6	26.2	Not in Antigenic Site	Heparin Binding domain	Not in L domain
RSV/B/BA	5302	G	SNV	P205P	C	T	synonymous	0.975936	813046	5	21	No changes	Delayed	FALSE	18	6	27	Not in Antigenic Site	Heparin Binding domain	Not in L domain
RSV/B/BA	5302	G	SNV	P205P	C	T	synonymous	0.97757	813046	6	28	No changes	Delayed	FALSE	18	6	22.2	Not in Antigenic Site	Heparin Binding domain	Not in L domain
RSV/B/BA	5536	G	SNV	S283S	C	T	synonymous	0.993394	813011	1	0	No changes	Normal	FALSE	18	6	25.7	Not in Antigenic Site	Mucin-like region II	Not in L domain
RSV/B/BA	5536	G	SNV	S283S	C	T	synonymous	0.992958	813011	2	5	No changes	Normal	FALSE	18	6	20.7	Not in Antigenic Site	Mucin-like region II	Not in L domain
RSV/B/BA	5536	G	SNV	S283S	C	T	synonymous	0.996287	813033	1	0	No changes	Normal	FALSE	18	6	19.4	Not in Antigenic Site	Mucin-like region II	Not in L domain
RSV/B/BA	5536	G	SNV	S283S	C	T	synonymous	0.990724	813033	2	2	No changes	Normal	FALSE	18	6	29.9	Not in Antigenic Site	Mucin-like region II	Not in L domain
RSV/B/BA	5536	G	SNV	S283S	C	T	synonymous	0.98538	813033	3	5	No changes	Normal	FALSE	18	6	27.9	Not in Antigenic Site	Mucin-like region II	Not in L domain
RSV/B/BA	5536	G	SNV	S283S	C	T	synonymous	0.994725	813048	1	0	No changes	Normal	FALSE	18	6	26.4	Not in Antigenic Site	Mucin-like region II	Not in L domain
RSV/B/BA	5536	G	SNV	S283S	C	T	synonymous	0.994495	813048	2	3	No changes	Normal	FALSE	18	6	22.9	Not in Antigenic Site	Mucin-like region II	Not in L domain
RSV/B/BA	5536	G	SNV	S283S	C	T	synonymous	0.995127	813024	2	5	No changes	Delayed	FALSE	18	6	23.7	Not in Antigenic Site	Mucin-like region II	Not in L domain
RSV/B/BA	5536	G	SNV	S283S	C	T	synonymous	0.997367	813024	3	8	No changes	Delayed	FALSE	18	6	25.2	Not in Antigenic Site	Mucin-like region II	Not in L domain
RSV/B/BA	5536	G	SNV	S283S	C	T	synonymous	0.994694	813040	1	0	No changes	Delayed	FALSE	18	6	23.8	Not in Antigenic Site	Mucin-like region II	Not in L domain
RSV/B/BA	5536	G	SNV	S283S	C	T	synonymous	0.987013	813040	2	7	No changes	Delayed	FALSE	18	6	29.4	Not in Antigenic Site	Mucin-like region II	Not in L domain
RSV/B/BA	5536	G	SNV	S283S	C	T	synonymous	1	813040	3	14	No changes	Delayed	FALSE	18	6	29.5	Not in Antigenic Site	Mucin-like region II	Not in L domain
RSV/B/BA	5536	G	SNV	S283S	C	T	synonymous	0.994589	813046	1	0	No changes	Delayed	FALSE	18	6	17.6	Not in Antigenic Site	Mucin-like region II	Not in L domain
RSV/B/BA	5536	G	SNV	S283S	C	T	synonymous	0.996567	813046	2	2	No changes	Delayed	FALSE	18	6	21.4	Not in Antigenic Site	Mucin-like region II	Not in L domain
RSV/B/BA	5536	G	SNV	S283S	C	T	synonymous	0.997127	813046	3	5	No changes	Delayed	FALSE	18	6	21.8	Not in Antigenic Site	Mucin-like region II	Not in L domain
RSV/B/BA	5536	G	SNV	S283S	C	T	synonymous	0.994575	813046	4	12	No changes	Delayed	FALSE	18	6	26.2	Not in Antigenic Site	Mucin-like region II	Not in L domain
RSV/B/BA	5536	G	SNV	S283S	C	T	synonymous	0.992941	813046	5	21	No changes	Delayed	FALSE	18	6	27	Not in Antigenic Site	Mucin-like region II	Not in L domain
RSV/B/BA	5536	G	SNV	S283S	C	T	synonymous	0.992934	813046	6	28	No changes	Delayed	FALSE	18	6	22.2	Not in Antigenic Site	Mucin-like region II	Not in L domain
RSV/B/BA	5822	F	SNV	S35S	G	A	synonymous	0.995686	813011	1	0	No changes	Normal	FALSE	18	6	25.7	Not in Antigenic Site	Not in a G domain	Not in L domain
RSV/B/BA	5822	F	SNV	S35S	G	A	synonymous	0.994609	813011	2	5	No changes	Normal	FALSE	18	6	20.7	Not in Antigenic Site	Not in a G domain	Not in L domain
RSV/B/BA	5822	F	SNV	S35S	G	A	synonymous	0.995494	813033	1	0	No changes	Normal	FALSE	18	6	19.4	Not in Antigenic Site	Not in a G domain	Not in L domain
RSV/B/BA	5822	F	SNV	S35S	G	A	synonymous	0.994413	813033	2	2	No changes	Normal	FALSE	18	6	29.9	Not in Antigenic Site	Not in a G domain	Not in L domain
RSV/B/BA	5822	F	SNV	S35S	G	A	synonymous	0.980952	813033	3	5	No changes	Normal	FALSE	18	6	27.9	Not in Antigenic Site	Not in a G domain	Not in L domain
RSV/B/BA	5822	F	SNV	S35S	G	A	synonymous	0.995495	813048	1	0	No changes	Normal	FALSE	18	6	26.4	Not in Antigenic Site	Not in a G domain	Not in L domain
RSV/B/BA	5822	F	SNV	S35S	G	A	synonymous	0.993207	813048	2	3	No changes	Normal	FALSE	18	6	22.9	Not in Antigenic Site	Not in a G domain	Not in L domain
RSV/B/BA	5822	F	SNV	S35S	G	A	synonymous	0.997118	813024	2	5	No changes	Delayed	FALSE	18	6	23.7	Not in Antigenic Site	Not in a G domain	Not in L domain
RSV/B/BA	5822	F	SNV	S35S	G	A	synonymous	0.994681	813024	3	8	No changes	Delayed	FALSE	18	6	25.2	Not in Antigenic Site	Not in a G domain	Not in L domain
RSV/B/BA	5822	F	SNV	S35S	G	A	synonymous	0.9942	813040	1	0	No changes	Delayed	FALSE	18	6	23.8	Not in Antigenic Site	Not in a G domain	Not in L domain
RSV/B/BA	5822	F	SNV	S35S	G	A	synonymous	0.960784	813040	2	7	No changes	Delayed	FALSE	18	6	29.4	Not in Antigenic Site	Not in a G domain	Not in L domain
RSV/B/BA	5822	F	SNV	S35S	G	A	synonymous	1	813040	3	14	No changes	Delayed	FALSE	18	6	29.5	Not in Antigenic Site	Not in a G domain	Not in L domain
RSV/B/BA	5822	F	SNV	S35S	G	A	synonymous	0.995418	813046	1	0	No changes	Delayed	FALSE	18	6	17.6	Not in Antigenic Site	Not in a G domain	Not in L domain
RSV/B/BA	5822	F	SNV	S35S	G	A	synonymous	0.995972	813046	2	2	No changes	Delayed	FALSE	18	6	21.4	Not in Antigenic Site	Not in a G domain	Not in L domain
RSV/B/BA	5822	F	SNV	S35S	G	A	synonymous	0.991359	813046	3	5	No changes	Delayed	FALSE	18	6	21.8	Not in Antigenic Site	Not in a G domain	Not in L domain
RSV/B/BA	5822	F	SNV	S35S	G	A	synonymous	0.997567	813046	4	12	No changes	Delayed	FALSE	18	6	26.2	Not in Antigenic Site	Not in a G domain	Not in L domain
RSV/B/BA	5822	F	SNV	S35S	G	A	synonymous	0.995485	813046	5	21	No changes	Delayed	FALSE	18	6	27	Not in Antigenic Site	Not in a G domain	Not in L domain
RSV/B/BA	5822	F	SNV	S35S	G	A	synonymous	0.99322	813046	6	28	No changes	Delayed	FALSE	18	6	22.2	Not in Antigenic Site	Not in a G domain	Not in L domain
RSV/B/BA	6025	F	SNV	A103V	C	T	missense	0.992248	813011	1	0	No changes	Normal	FALSE	18	6	25.7	Not in Antigenic Site	Not in a G domain	Not in L domain
RSV/B/BA	6025	F	SNV	A103V	C	T	missense	1	813011	2	5	No changes	Normal	FALSE	18	6	20.7	Not in Antigenic Site	Not in a G domain	Not in L domain
RSV/B/BA	6025	F	SNV	A103V	C	T	missense	0.994232	813033	1	0	No changes	Normal	FALSE	18	6	19.4	Not in Antigenic Site	Not in a G domain	Not in L domain
RSV/B/BA	6025	F	SNV	A103V	C	T	missense	0.993056	813033	2	2	No changes	Normal	FALSE	18	6	29.9	Not in Antigenic Site	Not in a G domain	Not in L domain
RSV/B/BA	6025	F	SNV	A103V	C	T	missense	1	813033	3	5	No changes	Normal	FALSE	18	6	27.9	Not in Antigenic Site	Not in a G domain	Not in L domain
RSV/B/BA	6025	F	SNV	A103V	C	T	missense	0.989608	813048	1	0	No changes	Normal	FALSE	18	6	26.4	Not in Antigenic Site	Not in a G domain	Not in L domain
RSV/B/BA	6025	F	SNV	A103V	C	T	missense	0.986154	813048	2	3	No changes	Normal	FALSE	18	6	22.9	Not in Antigenic Site	Not in a G domain	Not in L domain
RSV/B/BA	6025	F	SNV	A103V	C	T	missense	0.996008	813024	2	5	No changes	Delayed	FALSE	18	6	23.7	Not in Antigenic Site	Not in a G domain	Not in L domain
RSV/B/BA	6025	F	SNV	A103V	C	T	missense	0.994648	813024	3	8	No changes	Delayed	FALSE	18	6	25.2	Not in Antigenic Site	Not in a G domain	Not in L domain
RSV/B/BA	6025	F	SNV	A103V	C	T	missense	0.98524	813040	1	0	No changes	Delayed	FALSE	18	6	23.8	Not in Antigenic Site	Not in a G domain	Not in L domain
RSV/B/BA	6025	F	SNV	A103V	C	T	missense	1	813040	2	7	No changes	Delayed	FALSE	18	6	29.4	Not in Antigenic Site	Not in a G domain	Not in L domain
RSV/B/BA	6025	F	SNV	A103V	C	T	missense	1	813040	3	14	No changes	Delayed	FALSE	18	6	29.5	Not in Antigenic Site	Not in a G domain	Not in L domain
RSV/B/BA	6025	F	SNV	A103V	C	T	missense	0.98781	813046	1	0	No changes	Delayed	FALSE	18	6	17.6	Not in Antigenic Site	Not in a G domain	Not in L domain
RSV/B/BA	6025	F	SNV	A103V	C	T	missense	0.991934	813046	2	2	No changes	Delayed	FALSE	18	6	21.4	Not in Antigenic Site	Not in a G domain	Not in L domain
RSV/B/BA	6025	F	SNV	A103V	C	T	missense	0.990775	813046	3	5	No changes	Delayed	FALSE	18	6	21.8	Not in Antigenic Site	Not in a G domain	Not in L domain
RSV/B/BA	6025	F	SNV	A103V	C	T	missense	0.991429	813046	4	12	No changes	Delayed	FALSE	18	6	26.2	Not in Antigenic Site	Not in a G domain	Not in L domain
RSV/B/BA	6025	F	SNV	A103V	C	T	missense	0.988345	813046	5	21	No changes	Delayed	FALSE	18	6	27	Not in Antigenic Site	Not in a G domain	Not in L domain
RSV/B/BA	6025	F	SNV	A103V	C	T	missense	0.993895	813046	6	28	No changes	Delayed	FALSE	18	6	22.2	Not in Antigenic Site	Not in a G domain	Not in L domain
RSV/B/BA	6232	F	SNV	L172Q	T	A	missense	0.998247	813011	1	0	No changes	Normal	FALSE	18	6	25.7	Antigenic Site V	Not in a G domain	Not in L domain
RSV/B/BA	6232	F	SNV	L172Q	T	A	missense	0.997613	813011	2	5	No changes	Normal	FALSE	18	6	20.7	Antigenic Site V	Not in a G domain	Not in L domain
RSV/B/BA	6232	F	SNV	L172Q	T	A	missense	0.99833	813033	1	0	No changes	Normal	FALSE	18	6	19.4	Antigenic Site V	Not in a G domain	Not in L domain
RSV/B/BA	6232	F	SNV	L172Q	T	A	missense	1	813033	2	2	No changes	Normal	FALSE	18	6	29.9	Antigenic Site V	Not in a G domain	Not in L domain
RSV/B/BA	6232	F	SNV	L172Q	T	A	missense	0.990385	813033	3	5	No changes	Normal	FALSE	18	6	27.9	Antigenic Site V	Not in a G domain	Not in L domain
RSV/B/BA	6232	F	SNV	L172Q	T	A	missense	0.99762	813048	1	0	No changes	Normal	FALSE	18	6	26.4	Antigenic Site V	Not in a G domain	Not in L domain
RSV/B/BA	6232	F	SNV	L172Q	T	A	missense	0.997661	813048	2	3	No changes	Normal	FALSE	18	6	22.9	Antigenic Site V	Not in a G domain	Not in L domain
RSV/B/BA	6232	F	SNV	L172Q	T	A	missense	0.997953	813024	2	5	No changes	Delayed	FALSE	18	6	23.7	Antigenic Site V	Not in a G domain	Not in L domain
RSV/B/BA	6232	F	SNV	L172Q	T	A	missense	0.996262	813024	3	8	No changes	Delayed	FALSE	18	6	25.2	Antigenic Site V	Not in a G domain	Not in L domain
RSV/B/BA	6232	F	SNV	L172Q	T	A	missense	0.99886	813040	1	0	No changes	Delayed	FALSE	18	6	23.8	Antigenic Site V	Not in a G domain	Not in L domain
RSV/B/BA	6232	F	SNV	L172Q	T	A	missense	0.981481	813040	2	7	No changes	Delayed	FALSE	18	6	29.4	Antigenic Site V	Not in a G domain	Not in L domain
RSV/B/BA	6232	F	SNV	L172Q	T	A	missense	1	813040	3	14	No changes	Delayed	FALSE	18	6	29.5	Antigenic Site V	Not in a G domain	Not in L domain
RSV/B/BA	6232	F	SNV	L172Q	T	A	missense	0.99778	813046	1	0	No changes	Delayed	FALSE	18	6	17.6	Antigenic Site V	Not in a G domain	Not in L domain
RSV/B/BA	6232	F	SNV	L172Q	T	A	missense	0.997658	813046	2	2	No changes	Delayed	FALSE	18	6	21.4	Antigenic Site V	Not in a G domain	Not in L domain
RSV/B/BA	6232	F	SNV	L172Q	T	A	missense	0.996827	813046	3	5	No changes	Delayed	FALSE	18	6	21.8	Antigenic Site V	Not in a G domain	Not in L domain
RSV/B/BA	6232	F	SNV	L172Q	T	A	missense	1	813046	4	12	No changes	Delayed	FALSE	18	6	26.2	Antigenic Site V	Not in a G domain	Not in L domain
RSV/B/BA	6232	F	SNV	L172Q	T	A	missense	0.997658	813046	5	21	No changes	Delayed	FALSE	18	6	27	Antigenic Site V	Not in a G domain	Not in L domain
RSV/B/BA	6232	F	SNV	L172Q	T	A	missense	0.99711	813046	6	28	No changes	Delayed	FALSE	18	6	22.2	Antigenic Site V	Not in a G domain	Not in L domain
RSV/B/BA	6779	F	SNV	Q354Q	G	A	synonymous	0.993344	813011	1	0	No changes	Normal	FALSE	18	6	25.7	Not in Antigenic Site	Not in a G domain	Not in L domain
RSV/B/BA	6779	F	SNV	Q354Q	G	A	synonymous	0.997305	813011	2	5	No changes	Normal	FALSE	18	6	20.7	Not in Antigenic Site	Not in a G domain	Not in L domain
RSV/B/BA	6779	F	SNV	Q354Q	G	A	synonymous	0.993443	813033	1	0	No changes	Normal	FALSE	18	6	19.4	Not in Antigenic Site	Not in a G domain	Not in L domain
RSV/B/BA	6779	F	SNV	Q354Q	G	A	synonymous	0.994318	813033	2	2	No changes	Normal	FALSE	18	6	29.9	Not in Antigenic Site	Not in a G domain	Not in L domain
RSV/B/BA	6779	F	SNV	Q354Q	G	A	synonymous	0.990196	813033	3	5	No changes	Normal	FALSE	18	6	27.9	Not in Antigenic Site	Not in a G domain	Not in L domain
RSV/B/BA	6779	F	SNV	Q354Q	G	A	synonymous	0.993639	813048	1	0	No changes	Normal	FALSE	18	6	26.4	Not in Antigenic Site	Not in a G domain	Not in L domain
RSV/B/BA	6779	F	SNV	Q354Q	G	A	synonymous	0.993215	813048	2	3	No changes	Normal	FALSE	18	6	22.9	Not in Antigenic Site	Not in a G domain	Not in L domain
RSV/B/BA	6779	F	SNV	Q354Q	G	A	synonymous	0.993624	813024	2	5	No changes	Delayed	FALSE	18	6	23.7	Not in Antigenic Site	Not in a G domain	Not in L domain
RSV/B/BA	6779	F	SNV	Q354Q	G	A	synonymous	0.992395	813024	3	8	No changes	Delayed	FALSE	18	6	25.2	Not in Antigenic Site	Not in a G domain	Not in L domain
RSV/B/BA	6779	F	SNV	Q354Q	G	A	synonymous	0.992465	813040	1	0	No changes	Delayed	FALSE	18	6	23.8	Not in Antigenic Site	Not in a G domain	Not in L domain
RSV/B/BA	6779	F	SNV	Q354Q	G	A	synonymous	0.939394	813040	2	7	No changes	Delayed	FALSE	18	6	29.4	Not in Antigenic Site	Not in a G domain	Not in L domain
RSV/B/BA	6779	F	SNV	Q354Q	G	A	synonymous	1	813040	3	14	No changes	Delayed	FALSE	18	6	29.5	Not in Antigenic Site	Not in a G domain	Not in L domain
RSV/B/BA	6779	F	SNV	Q354Q	G	A	synonymous	0.992584	813046	1	0	No changes	Delayed	FALSE	18	6	17.6	Not in Antigenic Site	Not in a G domain	Not in L domain
RSV/B/BA	6779	F	SNV	Q354Q	G	A	synonymous	0.986221	813046	2	2	No changes	Delayed	FALSE	18	6	21.4	Not in Antigenic Site	Not in a G domain	Not in L domain
RSV/B/BA	6779	F	SNV	Q354Q	G	A	synonymous	0.991846	813046	3	5	No changes	Delayed	FALSE	18	6	21.8	Not in Antigenic Site	Not in a G domain	Not in L domain
RSV/B/BA	6779	F	SNV	Q354Q	G	A	synonymous	0.990408	813046	4	12	No changes	Delayed	FALSE	18	6	26.2	Not in Antigenic Site	Not in a G domain	Not in L domain
RSV/B/BA	6779	F	SNV	Q354Q	G	A	synonymous	0.988839	813046	5	21	No changes	Delayed	FALSE	18	6	27	Not in Antigenic Site	Not in a G domain	Not in L domain
RSV/B/BA	6779	F	SNV	Q354Q	G	A	synonymous	0.994012	813046	6	28	No changes	Delayed	FALSE	18	6	22.2	Not in Antigenic Site	Not in a G domain	Not in L domain
RSV/B/BA	6974	F	SNV	K419K	A	G	synonymous	0.998373	813011	1	0	No changes	Normal	FALSE	17	6	25.7	Not in Antigenic Site	Not in a G domain	Not in L domain
RSV/B/BA	6974	F	SNV	K419K	A	G	synonymous	1	813011	2	5	No changes	Normal	FALSE	17	6	20.7	Not in Antigenic Site	Not in a G domain	Not in L domain
RSV/B/BA	6974	F	SNV	K419K	A	G	synonymous	0.998104	813033	1	0	No changes	Normal	FALSE	17	6	19.4	Not in Antigenic Site	Not in a G domain	Not in L domain
RSV/B/BA	6974	F	SNV	K419K	A	G	synonymous	0.993902	813033	2	2	No changes	Normal	FALSE	17	6	29.9	Not in Antigenic Site	Not in a G domain	Not in L domain
RSV/B/BA	6974	F	SNV	K419K	A	G	synonymous	1	813033	3	5	No changes	Normal	FALSE	17	6	27.9	Not in Antigenic Site	Not in a G domain	Not in L domain
RSV/B/BA	6974	F	SNV	K419K	A	G	synonymous	0.995882	813048	1	0	No changes	Normal	FALSE	17	6	26.4	Not in Antigenic Site	Not in a G domain	Not in L domain
RSV/B/BA	6974	F	SNV	K419K	A	G	synonymous	0.996241	813048	2	3	No changes	Normal	FALSE	17	6	22.9	Not in Antigenic Site	Not in a G domain	Not in L domain
RSV/B/BA	6974	F	SNV	K419K	A	G	synonymous	0.997917	813024	2	5	No changes	Delayed	FALSE	17	6	23.7	Not in Antigenic Site	Not in a G domain	Not in L domain
RSV/B/BA	6974	F	SNV	K419K	A	G	synonymous	0.997093	813024	3	8	No changes	Delayed	FALSE	17	6	25.2	Not in Antigenic Site	Not in a G domain	Not in L domain
RSV/B/BA	6974	F	SNV	K419K	A	G	synonymous	0.997775	813040	1	0	No changes	Delayed	FALSE	17	6	23.8	Not in Antigenic Site	Not in a G domain	Not in L domain
RSV/B/BA	6974	F	SNV	K419K	A	G	synonymous	0.95	813040	2	7	No changes	Delayed	FALSE	17	6	29.4	Not in Antigenic Site	Not in a G domain	Not in L domain
RSV/B/BA	6974	F	SNV	K419K	A	G	synonymous	0.997353	813046	1	0	No changes	Delayed	FALSE	17	6	17.6	Not in Antigenic Site	Not in a G domain	Not in L domain
RSV/B/BA	6974	F	SNV	K419K	A	G	synonymous	0.994371	813046	2	2	No changes	Delayed	FALSE	17	6	21.4	Not in Antigenic Site	Not in a G domain	Not in L domain
RSV/B/BA	6974	F	SNV	K419K	A	G	synonymous	0.996207	813046	3	5	No changes	Delayed	FALSE	17	6	21.8	Not in Antigenic Site	Not in a G domain	Not in L domain
RSV/B/BA	6974	F	SNV	K419K	A	G	synonymous	1	813046	4	12	No changes	Delayed	FALSE	17	6	26.2	Not in Antigenic Site	Not in a G domain	Not in L domain
RSV/B/BA	6974	F	SNV	K419K	A	G	synonymous	0.987261	813046	5	21	No changes	Delayed	FALSE	17	6	27	Not in Antigenic Site	Not in a G domain	Not in L domain
RSV/B/BA	6974	F	SNV	K419K	A	G	synonymous	0.99774	813046	6	28	No changes	Delayed	FALSE	17	6	22.2	Not in Antigenic Site	Not in a G domain	Not in L domain
RSV/B/BA	6983	F	SNV	C422C	C	T	synonymous	0.998358	813011	1	0	No changes	Normal	FALSE	17	6	25.7	Antigenic Site IV	Not in a G domain	Not in L domain
RSV/B/BA	6983	F	SNV	C422C	C	T	synonymous	1	813011	2	5	No changes	Normal	FALSE	17	6	20.7	Antigenic Site IV	Not in a G domain	Not in L domain
RSV/B/BA	6983	F	SNV	C422C	C	T	synonymous	0.995742	813033	1	0	No changes	Normal	FALSE	17	6	19.4	Antigenic Site IV	Not in a G domain	Not in L domain
RSV/B/BA	6983	F	SNV	C422C	C	T	synonymous	1	813033	2	2	No changes	Normal	FALSE	17	6	29.9	Antigenic Site IV	Not in a G domain	Not in L domain
RSV/B/BA	6983	F	SNV	C422C	C	T	synonymous	1	813033	3	5	No changes	Normal	FALSE	17	6	27.9	Antigenic Site IV	Not in a G domain	Not in L domain
RSV/B/BA	6983	F	SNV	C422C	C	T	synonymous	0.99278	813048	1	0	No changes	Normal	FALSE	17	6	26.4	Antigenic Site IV	Not in a G domain	Not in L domain
RSV/B/BA	6983	F	SNV	C422C	C	T	synonymous	0.990818	813048	2	3	No changes	Normal	FALSE	17	6	22.9	Antigenic Site IV	Not in a G domain	Not in L domain
RSV/B/BA	6983	F	SNV	C422C	C	T	synonymous	0.99472	813024	2	5	No changes	Delayed	FALSE	17	6	23.7	Antigenic Site IV	Not in a G domain	Not in L domain
RSV/B/BA	6983	F	SNV	C422C	C	T	synonymous	0.995183	813024	3	8	No changes	Delayed	FALSE	17	6	25.2	Antigenic Site IV	Not in a G domain	Not in L domain
RSV/B/BA	6983	F	SNV	C422C	C	T	synonymous	0.995556	813040	1	0	No changes	Delayed	FALSE	17	6	23.8	Antigenic Site IV	Not in a G domain	Not in L domain
RSV/B/BA	6983	F	SNV	C422C	C	T	synonymous	0.933333	813040	2	7	No changes	Delayed	FALSE	17	6	29.4	Antigenic Site IV	Not in a G domain	Not in L domain
RSV/B/BA	6983	F	SNV	C422C	C	T	synonymous	0.994983	813046	1	0	No changes	Delayed	FALSE	17	6	17.6	Antigenic Site IV	Not in a G domain	Not in L domain
RSV/B/BA	6983	F	SNV	C422C	C	T	synonymous	0.992897	813046	2	2	No changes	Delayed	FALSE	17	6	21.4	Antigenic Site IV	Not in a G domain	Not in L domain
RSV/B/BA	6983	F	SNV	C422C	C	T	synonymous	0.993586	813046	3	5	No changes	Delayed	FALSE	17	6	21.8	Antigenic Site IV	Not in a G domain	Not in L domain
RSV/B/BA	6983	F	SNV	C422C	C	T	synonymous	0.991354	813046	4	12	No changes	Delayed	FALSE	17	6	26.2	Antigenic Site IV	Not in a G domain	Not in L domain
RSV/B/BA	6983	F	SNV	C422C	C	T	synonymous	0.991471	813046	5	21	No changes	Delayed	FALSE	17	6	27	Antigenic Site IV	Not in a G domain	Not in L domain
RSV/B/BA	6983	F	SNV	C422C	C	T	synonymous	0.993266	813046	6	28	No changes	Delayed	FALSE	17	6	22.2	Antigenic Site IV	Not in a G domain	Not in L domain
RSV/B/BA	7088	F	SNV	Y457Y	C	T	synonymous	0.996466	813011	1	0	No changes	Normal	FALSE	18	6	25.7	Antigenic Site IV	Not in a G domain	Not in L domain
RSV/B/BA	7088	F	SNV	Y457Y	C	T	synonymous	0.990385	813011	2	5	No changes	Normal	FALSE	18	6	20.7	Antigenic Site IV	Not in a G domain	Not in L domain
RSV/B/BA	7088	F	SNV	Y457Y	C	T	synonymous	0.996517	813033	1	0	No changes	Normal	FALSE	18	6	19.4	Antigenic Site IV	Not in a G domain	Not in L domain
RSV/B/BA	7088	F	SNV	Y457Y	C	T	synonymous	0.995238	813033	2	2	No changes	Normal	FALSE	18	6	29.9	Antigenic Site IV	Not in a G domain	Not in L domain
RSV/B/BA	7088	F	SNV	Y457Y	C	T	synonymous	1	813033	3	5	No changes	Normal	FALSE	18	6	27.9	Antigenic Site IV	Not in a G domain	Not in L domain
RSV/B/BA	7088	F	SNV	Y457Y	C	T	synonymous	0.991953	813048	1	0	No changes	Normal	FALSE	18	6	26.4	Antigenic Site IV	Not in a G domain	Not in L domain
RSV/B/BA	7088	F	SNV	Y457Y	C	T	synonymous	0.993994	813048	2	3	No changes	Normal	FALSE	18	6	22.9	Antigenic Site IV	Not in a G domain	Not in L domain
RSV/B/BA	7088	F	SNV	Y457Y	C	T	synonymous	0.995736	813024	2	5	No changes	Delayed	FALSE	18	6	23.7	Antigenic Site IV	Not in a G domain	Not in L domain
RSV/B/BA	7088	F	SNV	Y457Y	C	T	synonymous	0.993732	813024	3	8	No changes	Delayed	FALSE	18	6	25.2	Antigenic Site IV	Not in a G domain	Not in L domain
RSV/B/BA	7088	F	SNV	Y457Y	C	T	synonymous	0.994832	813040	1	0	No changes	Delayed	FALSE	18	6	23.8	Antigenic Site IV	Not in a G domain	Not in L domain
RSV/B/BA	7088	F	SNV	Y457Y	C	T	synonymous	0.959459	813040	2	7	No changes	Delayed	FALSE	18	6	29.4	Antigenic Site IV	Not in a G domain	Not in L domain
RSV/B/BA	7088	F	SNV	Y457Y	C	T	synonymous	1	813040	3	14	No changes	Delayed	FALSE	18	6	29.5	Antigenic Site IV	Not in a G domain	Not in L domain
RSV/B/BA	7088	F	SNV	Y457Y	C	T	synonymous	0.994551	813046	1	0	No changes	Delayed	FALSE	18	6	17.6	Antigenic Site IV	Not in a G domain	Not in L domain
RSV/B/BA	7088	F	SNV	Y457Y	C	T	synonymous	0.995553	813046	2	2	No changes	Delayed	FALSE	18	6	21.4	Antigenic Site IV	Not in a G domain	Not in L domain
RSV/B/BA	7088	F	SNV	Y457Y	C	T	synonymous	0.99332	813046	3	5	No changes	Delayed	FALSE	18	6	21.8	Antigenic Site IV	Not in a G domain	Not in L domain
RSV/B/BA	7088	F	SNV	Y457Y	C	T	synonymous	0.993443	813046	4	12	No changes	Delayed	FALSE	18	6	26.2	Antigenic Site IV	Not in a G domain	Not in L domain
RSV/B/BA	7088	F	SNV	Y457Y	C	T	synonymous	0.991525	813046	5	21	No changes	Delayed	FALSE	18	6	27	Antigenic Site IV	Not in a G domain	Not in L domain
RSV/B/BA	7088	F	SNV	Y457Y	C	T	synonymous	0.991391	813046	6	28	No changes	Delayed	FALSE	18	6	22.2	Antigenic Site IV	Not in a G domain	Not in L domain
RSV/B/BA	7392	F	SNV	L559L	C	T	synonymous	0.997582	813011	1	0	No changes	Normal	FALSE	17	6	25.7	Not in Antigenic Site	Not in a G domain	Not in L domain
RSV/B/BA	7392	F	SNV	L559L	C	T	synonymous	0.996324	813011	2	5	No changes	Normal	FALSE	17	6	20.7	Not in Antigenic Site	Not in a G domain	Not in L domain
RSV/B/BA	7392	F	SNV	L559L	C	T	synonymous	0.996174	813033	1	0	No changes	Normal	FALSE	17	6	19.4	Not in Antigenic Site	Not in a G domain	Not in L domain
RSV/B/BA	7392	F	SNV	L559L	C	T	synonymous	0.990741	813033	2	2	No changes	Normal	FALSE	17	6	29.9	Not in Antigenic Site	Not in a G domain	Not in L domain
RSV/B/BA	7392	F	SNV	L559L	C	T	synonymous	1	813033	3	5	No changes	Normal	FALSE	17	6	27.9	Not in Antigenic Site	Not in a G domain	Not in L domain
RSV/B/BA	7392	F	SNV	L559L	C	T	synonymous	0.991697	813048	1	0	No changes	Normal	FALSE	17	6	26.4	Not in Antigenic Site	Not in a G domain	Not in L domain
RSV/B/BA	7392	F	SNV	L559L	C	T	synonymous	0.98745	813048	2	3	No changes	Normal	FALSE	17	6	22.9	Not in Antigenic Site	Not in a G domain	Not in L domain
RSV/B/BA	7392	F	SNV	L559L	C	T	synonymous	0.997761	813024	2	5	No changes	Delayed	FALSE	17	6	23.7	Not in Antigenic Site	Not in a G domain	Not in L domain
RSV/B/BA	7392	F	SNV	L559L	C	T	synonymous	0.99738	813024	3	8	No changes	Delayed	FALSE	17	6	25.2	Not in Antigenic Site	Not in a G domain	Not in L domain
RSV/B/BA	7392	F	SNV	L559L	C	T	synonymous	0.992806	813040	1	0	No changes	Delayed	FALSE	17	6	23.8	Not in Antigenic Site	Not in a G domain	Not in L domain
RSV/B/BA	7392	F	SNV	L559L	C	T	synonymous	0.982456	813040	2	7	No changes	Delayed	FALSE	17	6	29.4	Not in Antigenic Site	Not in a G domain	Not in L domain
RSV/B/BA	7392	F	SNV	L559L	C	T	synonymous	0.996413	813046	1	0	No changes	Delayed	FALSE	17	6	17.6	Not in Antigenic Site	Not in a G domain	Not in L domain
RSV/B/BA	7392	F	SNV	L559L	C	T	synonymous	0.991265	813046	2	2	No changes	Delayed	FALSE	17	6	21.4	Not in Antigenic Site	Not in a G domain	Not in L domain
RSV/B/BA	7392	F	SNV	L559L	C	T	synonymous	0.98852	813046	3	5	No changes	Delayed	FALSE	17	6	21.8	Not in Antigenic Site	Not in a G domain	Not in L domain
RSV/B/BA	7392	F	SNV	L559L	C	T	synonymous	0.990654	813046	4	12	No changes	Delayed	FALSE	17	6	26.2	Not in Antigenic Site	Not in a G domain	Not in L domain
RSV/B/BA	7392	F	SNV	L559L	C	T	synonymous	0.988314	813046	5	21	No changes	Delayed	FALSE	17	6	27	Not in Antigenic Site	Not in a G domain	Not in L domain
RSV/B/BA	7392	F	SNV	L559L	C	T	synonymous	0.990156	813046	6	28	No changes	Delayed	FALSE	17	6	22.2	Not in Antigenic Site	Not in a G domain	Not in L domain
RSV/B/BA	7487	M2-1	SNV	.	C	T	upstream_gene_variant	0.998395	813011	1	0	No changes	Normal	FALSE	18	6	25.7	Not in Antigenic Site	Not in a G domain	Not in L domain
RSV/B/BA	7487	M2-1	SNV	.	C	T	upstream_gene_variant	0.996296	813011	2	5	No changes	Normal	FALSE	18	6	20.7	Not in Antigenic Site	Not in a G domain	Not in L domain
RSV/B/BA	7487	M2-1	SNV	.	C	T	upstream_gene_variant	0.995039	813033	1	0	No changes	Normal	FALSE	18	6	19.4	Not in Antigenic Site	Not in a G domain	Not in L domain
RSV/B/BA	7487	M2-1	SNV	.	C	T	upstream_gene_variant	0.996454	813033	2	2	No changes	Normal	FALSE	18	6	29.9	Not in Antigenic Site	Not in a G domain	Not in L domain
RSV/B/BA	7487	M2-1	SNV	.	C	T	upstream_gene_variant	1	813033	3	5	No changes	Normal	FALSE	18	6	27.9	Not in Antigenic Site	Not in a G domain	Not in L domain
RSV/B/BA	7487	M2-1	SNV	.	C	T	upstream_gene_variant	0.987303	813048	1	0	No changes	Normal	FALSE	18	6	26.4	Not in Antigenic Site	Not in a G domain	Not in L domain
RSV/B/BA	7487	M2-1	SNV	.	C	T	upstream_gene_variant	0.989324	813048	2	3	No changes	Normal	FALSE	18	6	22.9	Not in Antigenic Site	Not in a G domain	Not in L domain
RSV/B/BA	7487	M2-1	SNV	.	C	T	upstream_gene_variant	0.99373	813024	2	5	No changes	Delayed	FALSE	18	6	23.7	Not in Antigenic Site	Not in a G domain	Not in L domain
RSV/B/BA	7487	M2-1	SNV	.	C	T	upstream_gene_variant	0.994288	813024	3	8	No changes	Delayed	FALSE	18	6	25.2	Not in Antigenic Site	Not in a G domain	Not in L domain
RSV/B/BA	7487	M2-1	SNV	.	C	T	upstream_gene_variant	0.991764	813040	1	0	No changes	Delayed	FALSE	18	6	23.8	Not in Antigenic Site	Not in a G domain	Not in L domain
RSV/B/BA	7487	M2-1	SNV	.	C	T	upstream_gene_variant	0.973333	813040	2	7	No changes	Delayed	FALSE	18	6	29.4	Not in Antigenic Site	Not in a G domain	Not in L domain
RSV/B/BA	7487	M2-1	SNV	.	C	T	upstream_gene_variant	0.954545	813040	3	14	No changes	Delayed	FALSE	18	6	29.5	Not in Antigenic Site	Not in a G domain	Not in L domain
RSV/B/BA	7487	M2-1	SNV	.	C	T	upstream_gene_variant	0.993852	813046	1	0	No changes	Delayed	FALSE	18	6	17.6	Not in Antigenic Site	Not in a G domain	Not in L domain
RSV/B/BA	7487	M2-1	SNV	.	C	T	upstream_gene_variant	0.99136	813046	2	2	No changes	Delayed	FALSE	18	6	21.4	Not in Antigenic Site	Not in a G domain	Not in L domain
RSV/B/BA	7487	M2-1	SNV	.	C	T	upstream_gene_variant	0.992058	813046	3	5	No changes	Delayed	FALSE	18	6	21.8	Not in Antigenic Site	Not in a G domain	Not in L domain
RSV/B/BA	7487	M2-1	SNV	.	C	T	upstream_gene_variant	0.992743	813046	4	12	No changes	Delayed	FALSE	18	6	26.2	Not in Antigenic Site	Not in a G domain	Not in L domain
RSV/B/BA	7487	M2-1	SNV	.	C	T	upstream_gene_variant	0.985955	813046	5	21	No changes	Delayed	FALSE	18	6	27	Not in Antigenic Site	Not in a G domain	Not in L domain
RSV/B/BA	7487	M2-1	SNV	.	C	T	upstream_gene_variant	0.988125	813046	6	28	No changes	Delayed	FALSE	18	6	22.2	Not in Antigenic Site	Not in a G domain	Not in L domain
RSV/B/BA	7511	M2-1	SNV	.	A	G	upstream_gene_variant	0.998207	813011	1	0	No changes	Normal	FALSE	18	6	25.7	Not in Antigenic Site	Not in a G domain	Not in L domain
RSV/B/BA	7511	M2-1	SNV	.	A	G	upstream_gene_variant	1	813011	2	5	No changes	Normal	FALSE	18	6	20.7	Not in Antigenic Site	Not in a G domain	Not in L domain
RSV/B/BA	7511	M2-1	SNV	.	A	G	upstream_gene_variant	0.995909	813033	1	0	No changes	Normal	FALSE	18	6	19.4	Not in Antigenic Site	Not in a G domain	Not in L domain
RSV/B/BA	7511	M2-1	SNV	.	A	G	upstream_gene_variant	1	813033	2	2	No changes	Normal	FALSE	18	6	29.9	Not in Antigenic Site	Not in a G domain	Not in L domain
RSV/B/BA	7511	M2-1	SNV	.	A	G	upstream_gene_variant	0.992908	813033	3	5	No changes	Normal	FALSE	18	6	27.9	Not in Antigenic Site	Not in a G domain	Not in L domain
RSV/B/BA	7511	M2-1	SNV	.	A	G	upstream_gene_variant	0.990433	813048	1	0	No changes	Normal	FALSE	18	6	26.4	Not in Antigenic Site	Not in a G domain	Not in L domain
RSV/B/BA	7511	M2-1	SNV	.	A	G	upstream_gene_variant	0.990216	813048	2	3	No changes	Normal	FALSE	18	6	22.9	Not in Antigenic Site	Not in a G domain	Not in L domain
RSV/B/BA	7511	M2-1	SNV	.	A	G	upstream_gene_variant	0.997262	813024	2	5	No changes	Delayed	FALSE	18	6	23.7	Not in Antigenic Site	Not in a G domain	Not in L domain
RSV/B/BA	7511	M2-1	SNV	.	A	G	upstream_gene_variant	0.994353	813024	3	8	No changes	Delayed	FALSE	18	6	25.2	Not in Antigenic Site	Not in a G domain	Not in L domain
RSV/B/BA	7511	M2-1	SNV	.	A	G	upstream_gene_variant	0.993382	813040	1	0	No changes	Delayed	FALSE	18	6	23.8	Not in Antigenic Site	Not in a G domain	Not in L domain
RSV/B/BA	7511	M2-1	SNV	.	A	G	upstream_gene_variant	1	813040	2	7	No changes	Delayed	FALSE	18	6	29.4	Not in Antigenic Site	Not in a G domain	Not in L domain
RSV/B/BA	7511	M2-1	SNV	.	A	G	upstream_gene_variant	1	813040	3	14	No changes	Delayed	FALSE	18	6	29.5	Not in Antigenic Site	Not in a G domain	Not in L domain
RSV/B/BA	7511	M2-1	SNV	.	A	G	upstream_gene_variant	0.995244	813046	1	0	No changes	Delayed	FALSE	18	6	17.6	Not in Antigenic Site	Not in a G domain	Not in L domain
RSV/B/BA	7511	M2-1	SNV	.	A	G	upstream_gene_variant	0.992694	813046	2	2	No changes	Delayed	FALSE	18	6	21.4	Not in Antigenic Site	Not in a G domain	Not in L domain
RSV/B/BA	7511	M2-1	SNV	.	A	G	upstream_gene_variant	0.992228	813046	3	5	No changes	Delayed	FALSE	18	6	21.8	Not in Antigenic Site	Not in a G domain	Not in L domain
RSV/B/BA	7511	M2-1	SNV	.	A	G	upstream_gene_variant	0.993671	813046	4	12	No changes	Delayed	FALSE	18	6	26.2	Not in Antigenic Site	Not in a G domain	Not in L domain
RSV/B/BA	7511	M2-1	SNV	.	A	G	upstream_gene_variant	0.993808	813046	5	21	No changes	Delayed	FALSE	18	6	27	Not in Antigenic Site	Not in a G domain	Not in L domain
RSV/B/BA	7511	M2-1	SNV	.	A	G	upstream_gene_variant	0.99012	813046	6	28	No changes	Delayed	FALSE	18	6	22.2	Not in Antigenic Site	Not in a G domain	Not in L domain
RSV/B/BA	7809	M2-1	SNV	L47L	C	T	synonymous	0.993917	813033	1	0	No changes	Normal	FALSE	14	6	19.4	Not in Antigenic Site	Not in a G domain	Not in L domain
RSV/B/BA	7809	M2-1	SNV	L47L	C	T	synonymous	1	813033	2	2	No changes	Normal	FALSE	14	6	29.9	Not in Antigenic Site	Not in a G domain	Not in L domain
RSV/B/BA	7809	M2-1	SNV	L47L	C	T	synonymous	0.977011	813033	3	5	No changes	Normal	FALSE	14	6	27.9	Not in Antigenic Site	Not in a G domain	Not in L domain
RSV/B/BA	7809	M2-1	SNV	L47L	C	T	synonymous	0.988345	813048	1	0	No changes	Normal	FALSE	14	6	26.4	Not in Antigenic Site	Not in a G domain	Not in L domain
RSV/B/BA	7809	M2-1	SNV	L47L	C	T	synonymous	0.988974	813048	2	3	No changes	Normal	FALSE	14	6	22.9	Not in Antigenic Site	Not in a G domain	Not in L domain
RSV/B/BA	7809	M2-1	SNV	L47L	C	T	synonymous	0.991811	813024	2	5	No changes	Delayed	FALSE	14	6	23.7	Not in Antigenic Site	Not in a G domain	Not in L domain
RSV/B/BA	7809	M2-1	SNV	L47L	C	T	synonymous	0.991115	813024	3	8	No changes	Delayed	FALSE	14	6	25.2	Not in Antigenic Site	Not in a G domain	Not in L domain
RSV/B/BA	7809	M2-1	SNV	L47L	C	T	synonymous	0.995363	813035	1	0	No changes	Delayed	FALSE	14	6	21	Not in Antigenic Site	Not in a G domain	Not in L domain
RSV/B/BA	7809	M2-1	SNV	L47L	C	T	synonymous	0.995899	813035	2	4	No changes	Delayed	FALSE	14	6	21.2	Not in Antigenic Site	Not in a G domain	Not in L domain
RSV/B/BA	7809	M2-1	SNV	L47L	C	T	synonymous	0.994208	813035	4	14	No changes	Delayed	FALSE	14	6	24.9	Not in Antigenic Site	Not in a G domain	Not in L domain
RSV/B/BA	7809	M2-1	SNV	L47L	C	T	synonymous	0.994964	813037	1	0	No changes	Delayed	FALSE	14	6	19.1	Not in Antigenic Site	Not in a G domain	Not in L domain
RSV/B/BA	7809	M2-1	SNV	L47L	C	T	synonymous	0.993832	813037	2	2	No changes	Delayed	FALSE	14	6	21.6	Not in Antigenic Site	Not in a G domain	Not in L domain
RSV/B/BA	7809	M2-1	SNV	L47L	C	T	synonymous	0.989276	813040	1	0	No changes	Delayed	FALSE	14	6	23.8	Not in Antigenic Site	Not in a G domain	Not in L domain
RSV/B/BA	7809	M2-1	SNV	L47L	C	T	synonymous	1	813040	2	7	No changes	Delayed	FALSE	14	6	29.4	Not in Antigenic Site	Not in a G domain	Not in L domain
RSV/B/BA	8209	M2-1	SNV	V181I	G	A	missense	0.99889	813011	1	0	No changes	Normal	FALSE	17	6	25.7	Not in Antigenic Site	Not in a G domain	Not in L domain
RSV/B/BA	8209	M2-1	SNV	V181I	G	A	missense	1	813011	2	5	No changes	Normal	FALSE	17	6	20.7	Not in Antigenic Site	Not in a G domain	Not in L domain
RSV/B/BA	8209	M2-1	SNV	V181I	G	A	missense	0.99745	813033	1	0	No changes	Normal	FALSE	17	6	19.4	Not in Antigenic Site	Not in a G domain	Not in L domain
RSV/B/BA	8209	M2-1	SNV	V181I	G	A	missense	0.993243	813033	2	2	No changes	Normal	FALSE	17	6	29.9	Not in Antigenic Site	Not in a G domain	Not in L domain
RSV/B/BA	8209	M2-1	SNV	V181I	G	A	missense	1	813033	3	5	No changes	Normal	FALSE	17	6	27.9	Not in Antigenic Site	Not in a G domain	Not in L domain
RSV/B/BA	8209	M2-1	SNV	V181I	G	A	missense	0.998534	813048	1	0	No changes	Normal	FALSE	17	6	26.4	Not in Antigenic Site	Not in a G domain	Not in L domain
RSV/B/BA	8209	M2-1	SNV	V181I	G	A	missense	0.997222	813048	2	3	No changes	Normal	FALSE	17	6	22.9	Not in Antigenic Site	Not in a G domain	Not in L domain
RSV/B/BA	8209	M2-1	SNV	V181I	G	A	missense	0.99903	813024	2	5	No changes	Delayed	FALSE	17	6	23.7	Not in Antigenic Site	Not in a G domain	Not in L domain
RSV/B/BA	8209	M2-1	SNV	V181I	G	A	missense	0.992819	813024	3	8	No changes	Delayed	FALSE	17	6	25.2	Not in Antigenic Site	Not in a G domain	Not in L domain
RSV/B/BA	8209	M2-1	SNV	V181I	G	A	missense	0.996928	813040	1	0	No changes	Delayed	FALSE	17	6	23.8	Not in Antigenic Site	Not in a G domain	Not in L domain
RSV/B/BA	8209	M2-1	SNV	V181I	G	A	missense	1	813040	2	7	No changes	Delayed	FALSE	17	6	29.4	Not in Antigenic Site	Not in a G domain	Not in L domain
RSV/B/BA	8209	M2-1	SNV	V181I	G	A	missense	0.994369	813046	1	0	No changes	Delayed	FALSE	17	6	17.6	Not in Antigenic Site	Not in a G domain	Not in L domain
RSV/B/BA	8209	M2-1	SNV	V181I	G	A	missense	0.995501	813046	2	2	No changes	Delayed	FALSE	17	6	21.4	Not in Antigenic Site	Not in a G domain	Not in L domain
RSV/B/BA	8209	M2-1	SNV	V181I	G	A	missense	0.994391	813046	3	5	No changes	Delayed	FALSE	17	6	21.8	Not in Antigenic Site	Not in a G domain	Not in L domain
RSV/B/BA	8209	M2-1	SNV	V181I	G	A	missense	1	813046	4	12	No changes	Delayed	FALSE	17	6	26.2	Not in Antigenic Site	Not in a G domain	Not in L domain
RSV/B/BA	8209	M2-1	SNV	V181I	G	A	missense	0.996622	813046	5	21	No changes	Delayed	FALSE	17	6	27	Not in Antigenic Site	Not in a G domain	Not in L domain
RSV/B/BA	8209	M2-1	SNV	V181I	G	A	missense	0.993506	813046	6	28	No changes	Delayed	FALSE	17	6	22.2	Not in Antigenic Site	Not in a G domain	Not in L domain
RSV/B/BA	8546	L	SNV	.	G	A	upstream_gene_variant	0.993404	813011	1	0	No changes	Normal	FALSE	17	6	25.7	Not in Antigenic Site	Not in a G domain	Not in L domain
RSV/B/BA	8546	L	SNV	.	G	A	upstream_gene_variant	1	813011	2	5	No changes	Normal	FALSE	17	6	20.7	Not in Antigenic Site	Not in a G domain	Not in L domain
RSV/B/BA	8546	L	SNV	.	G	A	upstream_gene_variant	0.995218	813033	1	0	No changes	Normal	FALSE	17	6	19.4	Not in Antigenic Site	Not in a G domain	Not in L domain
RSV/B/BA	8546	L	SNV	.	G	A	upstream_gene_variant	0.985507	813033	2	2	No changes	Normal	FALSE	17	6	29.9	Not in Antigenic Site	Not in a G domain	Not in L domain
RSV/B/BA	8546	L	SNV	.	G	A	upstream_gene_variant	0.972603	813033	3	5	No changes	Normal	FALSE	17	6	27.9	Not in Antigenic Site	Not in a G domain	Not in L domain
RSV/B/BA	8546	L	SNV	.	G	A	upstream_gene_variant	0.985778	813048	1	0	No changes	Normal	FALSE	17	6	26.4	Not in Antigenic Site	Not in a G domain	Not in L domain
RSV/B/BA	8546	L	SNV	.	G	A	upstream_gene_variant	0.994893	813048	2	3	No changes	Normal	FALSE	17	6	22.9	Not in Antigenic Site	Not in a G domain	Not in L domain
RSV/B/BA	8546	L	SNV	.	G	A	upstream_gene_variant	0.984962	813024	2	5	No changes	Delayed	FALSE	17	6	23.7	Not in Antigenic Site	Not in a G domain	Not in L domain
RSV/B/BA	8546	L	SNV	.	G	A	upstream_gene_variant	0.996173	813024	3	8	No changes	Delayed	FALSE	17	6	25.2	Not in Antigenic Site	Not in a G domain	Not in L domain
RSV/B/BA	8546	L	SNV	.	G	A	upstream_gene_variant	0.99328	813040	1	0	No changes	Delayed	FALSE	17	6	23.8	Not in Antigenic Site	Not in a G domain	Not in L domain
RSV/B/BA	8546	L	SNV	.	G	A	upstream_gene_variant	1	813040	2	7	No changes	Delayed	FALSE	17	6	29.4	Not in Antigenic Site	Not in a G domain	Not in L domain
RSV/B/BA	8546	L	SNV	.	G	A	upstream_gene_variant	0.991143	813046	1	0	No changes	Delayed	FALSE	17	6	17.6	Not in Antigenic Site	Not in a G domain	Not in L domain
RSV/B/BA	8546	L	SNV	.	G	A	upstream_gene_variant	0.988074	813046	2	2	No changes	Delayed	FALSE	17	6	21.4	Not in Antigenic Site	Not in a G domain	Not in L domain
RSV/B/BA	8546	L	SNV	.	G	A	upstream_gene_variant	0.992717	813046	3	5	No changes	Delayed	FALSE	17	6	21.8	Not in Antigenic Site	Not in a G domain	Not in L domain
RSV/B/BA	8546	L	SNV	.	G	A	upstream_gene_variant	0.976415	813046	4	12	No changes	Delayed	FALSE	17	6	26.2	Not in Antigenic Site	Not in a G domain	Not in L domain
RSV/B/BA	8546	L	SNV	.	G	A	upstream_gene_variant	0.98366	813046	5	21	No changes	Delayed	FALSE	17	6	27	Not in Antigenic Site	Not in a G domain	Not in L domain
RSV/B/BA	8546	L	SNV	.	G	A	upstream_gene_variant	0.99053	813046	6	28	No changes	Delayed	FALSE	17	6	22.2	Not in Antigenic Site	Not in a G domain	Not in L domain
RSV/B/BA	8725	L	SNV	L56I	C	A	missense	0.996781	813011	1	0	No changes	Normal	FALSE	17	6	25.7	Not in Antigenic Site	Not in a G domain	RNA dependent RNA polymerization (RdRp)
RSV/B/BA	8725	L	SNV	L56I	C	A	missense	1	813011	2	5	No changes	Normal	FALSE	17	6	20.7	Not in Antigenic Site	Not in a G domain	RNA dependent RNA polymerization (RdRp)
RSV/B/BA	8725	L	SNV	L56I	C	A	missense	0.994507	813033	1	0	No changes	Normal	FALSE	17	6	19.4	Not in Antigenic Site	Not in a G domain	RNA dependent RNA polymerization (RdRp)
RSV/B/BA	8725	L	SNV	L56I	C	A	missense	0.993711	813033	2	2	No changes	Normal	FALSE	17	6	29.9	Not in Antigenic Site	Not in a G domain	RNA dependent RNA polymerization (RdRp)
RSV/B/BA	8725	L	SNV	L56I	C	A	missense	1	813033	3	5	No changes	Normal	FALSE	17	6	27.9	Not in Antigenic Site	Not in a G domain	RNA dependent RNA polymerization (RdRp)
RSV/B/BA	8725	L	SNV	L56I	C	A	missense	0.996526	813048	1	0	No changes	Normal	FALSE	17	6	26.4	Not in Antigenic Site	Not in a G domain	RNA dependent RNA polymerization (RdRp)
RSV/B/BA	8725	L	SNV	L56I	C	A	missense	0.990869	813048	2	3	No changes	Normal	FALSE	17	6	22.9	Not in Antigenic Site	Not in a G domain	RNA dependent RNA polymerization (RdRp)
RSV/B/BA	8725	L	SNV	L56I	C	A	missense	0.997312	813024	2	5	No changes	Delayed	FALSE	17	6	23.7	Not in Antigenic Site	Not in a G domain	RNA dependent RNA polymerization (RdRp)
RSV/B/BA	8725	L	SNV	L56I	C	A	missense	0.996165	813024	3	8	No changes	Delayed	FALSE	17	6	25.2	Not in Antigenic Site	Not in a G domain	RNA dependent RNA polymerization (RdRp)
RSV/B/BA	8725	L	SNV	L56I	C	A	missense	0.991294	813040	1	0	No changes	Delayed	FALSE	17	6	23.8	Not in Antigenic Site	Not in a G domain	RNA dependent RNA polymerization (RdRp)
RSV/B/BA	8725	L	SNV	L56I	C	A	missense	1	813040	2	7	No changes	Delayed	FALSE	17	6	29.4	Not in Antigenic Site	Not in a G domain	RNA dependent RNA polymerization (RdRp)
RSV/B/BA	8725	L	SNV	L56I	C	A	missense	0.994075	813046	1	0	No changes	Delayed	FALSE	17	6	17.6	Not in Antigenic Site	Not in a G domain	RNA dependent RNA polymerization (RdRp)
RSV/B/BA	8725	L	SNV	L56I	C	A	missense	0.990977	813046	2	2	No changes	Delayed	FALSE	17	6	21.4	Not in Antigenic Site	Not in a G domain	RNA dependent RNA polymerization (RdRp)
RSV/B/BA	8725	L	SNV	L56I	C	A	missense	0.992609	813046	3	5	No changes	Delayed	FALSE	17	6	21.8	Not in Antigenic Site	Not in a G domain	RNA dependent RNA polymerization (RdRp)
RSV/B/BA	8725	L	SNV	L56I	C	A	missense	0.985258	813046	4	12	No changes	Delayed	FALSE	17	6	26.2	Not in Antigenic Site	Not in a G domain	RNA dependent RNA polymerization (RdRp)
RSV/B/BA	8725	L	SNV	L56I	C	A	missense	0.995565	813046	5	21	No changes	Delayed	FALSE	17	6	27	Not in Antigenic Site	Not in a G domain	RNA dependent RNA polymerization (RdRp)
RSV/B/BA	8725	L	SNV	L56I	C	A	missense	0.994463	813046	6	28	No changes	Delayed	FALSE	17	6	22.2	Not in Antigenic Site	Not in a G domain	RNA dependent RNA polymerization (RdRp)
RSV/B/BA	9081	L	SNV	D174D	C	T	synonymous	0.989362	813011	1	0	No changes	Normal	FALSE	17	6	25.7	Not in Antigenic Site	Not in a G domain	RNA dependent RNA polymerization (RdRp)
RSV/B/BA	9081	L	SNV	D174D	C	T	synonymous	0.996124	813011	2	5	No changes	Normal	FALSE	17	6	20.7	Not in Antigenic Site	Not in a G domain	RNA dependent RNA polymerization (RdRp)
RSV/B/BA	9081	L	SNV	D174D	C	T	synonymous	0.997784	813033	1	0	No changes	Normal	FALSE	17	6	19.4	Not in Antigenic Site	Not in a G domain	RNA dependent RNA polymerization (RdRp)
RSV/B/BA	9081	L	SNV	D174D	C	T	synonymous	1	813033	2	2	No changes	Normal	FALSE	17	6	29.9	Not in Antigenic Site	Not in a G domain	RNA dependent RNA polymerization (RdRp)
RSV/B/BA	9081	L	SNV	D174D	C	T	synonymous	1	813033	3	5	No changes	Normal	FALSE	17	6	27.9	Not in Antigenic Site	Not in a G domain	RNA dependent RNA polymerization (RdRp)
RSV/B/BA	9081	L	SNV	D174D	C	T	synonymous	0.995289	813048	1	0	No changes	Normal	FALSE	17	6	26.4	Not in Antigenic Site	Not in a G domain	RNA dependent RNA polymerization (RdRp)
RSV/B/BA	9081	L	SNV	D174D	C	T	synonymous	0.995671	813048	2	3	No changes	Normal	FALSE	17	6	22.9	Not in Antigenic Site	Not in a G domain	RNA dependent RNA polymerization (RdRp)
RSV/B/BA	9081	L	SNV	D174D	C	T	synonymous	0.993498	813024	2	5	No changes	Delayed	FALSE	17	6	23.7	Not in Antigenic Site	Not in a G domain	RNA dependent RNA polymerization (RdRp)
RSV/B/BA	9081	L	SNV	D174D	C	T	synonymous	0.99866	813024	3	8	No changes	Delayed	FALSE	17	6	25.2	Not in Antigenic Site	Not in a G domain	RNA dependent RNA polymerization (RdRp)
RSV/B/BA	9081	L	SNV	D174D	C	T	synonymous	0.998514	813040	1	0	No changes	Delayed	FALSE	17	6	23.8	Not in Antigenic Site	Not in a G domain	RNA dependent RNA polymerization (RdRp)
RSV/B/BA	9081	L	SNV	D174D	C	T	synonymous	1	813040	2	7	No changes	Delayed	FALSE	17	6	29.4	Not in Antigenic Site	Not in a G domain	RNA dependent RNA polymerization (RdRp)
RSV/B/BA	9081	L	SNV	D174D	C	T	synonymous	0.995805	813046	1	0	No changes	Delayed	FALSE	17	6	17.6	Not in Antigenic Site	Not in a G domain	RNA dependent RNA polymerization (RdRp)
RSV/B/BA	9081	L	SNV	D174D	C	T	synonymous	0.995702	813046	2	2	No changes	Delayed	FALSE	17	6	21.4	Not in Antigenic Site	Not in a G domain	RNA dependent RNA polymerization (RdRp)
RSV/B/BA	9081	L	SNV	D174D	C	T	synonymous	0.995066	813046	3	5	No changes	Delayed	FALSE	17	6	21.8	Not in Antigenic Site	Not in a G domain	RNA dependent RNA polymerization (RdRp)
RSV/B/BA	9081	L	SNV	D174D	C	T	synonymous	1	813046	4	12	No changes	Delayed	FALSE	17	6	26.2	Not in Antigenic Site	Not in a G domain	RNA dependent RNA polymerization (RdRp)
RSV/B/BA	9081	L	SNV	D174D	C	T	synonymous	0.9941	813046	5	21	No changes	Delayed	FALSE	17	6	27	Not in Antigenic Site	Not in a G domain	RNA dependent RNA polymerization (RdRp)
RSV/B/BA	9081	L	SNV	D174D	C	T	synonymous	0.993985	813046	6	28	No changes	Delayed	FALSE	17	6	22.2	Not in Antigenic Site	Not in a G domain	RNA dependent RNA polymerization (RdRp)
RSV/B/BA	9135	L	SNV	K192K	A	G	synonymous	0.980494	813011	1	0	No changes	Normal	FALSE	17	6	25.7	Not in Antigenic Site	Not in a G domain	RNA dependent RNA polymerization (RdRp)
RSV/B/BA	9135	L	SNV	K192K	A	G	synonymous	0.983051	813011	2	5	No changes	Normal	FALSE	17	6	20.7	Not in Antigenic Site	Not in a G domain	RNA dependent RNA polymerization (RdRp)
RSV/B/BA	9135	L	SNV	K192K	A	G	synonymous	0.976811	813033	1	0	No changes	Normal	FALSE	17	6	19.4	Not in Antigenic Site	Not in a G domain	RNA dependent RNA polymerization (RdRp)
RSV/B/BA	9135	L	SNV	K192K	A	G	synonymous	0.958678	813033	2	2	No changes	Normal	FALSE	17	6	29.9	Not in Antigenic Site	Not in a G domain	RNA dependent RNA polymerization (RdRp)
RSV/B/BA	9135	L	SNV	K192K	A	G	synonymous	1	813033	3	5	No changes	Normal	FALSE	17	6	27.9	Not in Antigenic Site	Not in a G domain	RNA dependent RNA polymerization (RdRp)
RSV/B/BA	9135	L	SNV	K192K	A	G	synonymous	0.978125	813048	1	0	No changes	Normal	FALSE	17	6	26.4	Not in Antigenic Site	Not in a G domain	RNA dependent RNA polymerization (RdRp)
RSV/B/BA	9135	L	SNV	K192K	A	G	synonymous	0.967516	813048	2	3	No changes	Normal	FALSE	17	6	22.9	Not in Antigenic Site	Not in a G domain	RNA dependent RNA polymerization (RdRp)
RSV/B/BA	9135	L	SNV	K192K	A	G	synonymous	0.973966	813024	2	5	No changes	Delayed	FALSE	17	6	23.7	Not in Antigenic Site	Not in a G domain	RNA dependent RNA polymerization (RdRp)
RSV/B/BA	9135	L	SNV	K192K	A	G	synonymous	0.973396	813024	3	8	No changes	Delayed	FALSE	17	6	25.2	Not in Antigenic Site	Not in a G domain	RNA dependent RNA polymerization (RdRp)
RSV/B/BA	9135	L	SNV	K192K	A	G	synonymous	0.976103	813040	1	0	No changes	Delayed	FALSE	17	6	23.8	Not in Antigenic Site	Not in a G domain	RNA dependent RNA polymerization (RdRp)
RSV/B/BA	9135	L	SNV	K192K	A	G	synonymous	0.973684	813040	2	7	No changes	Delayed	FALSE	17	6	29.4	Not in Antigenic Site	Not in a G domain	RNA dependent RNA polymerization (RdRp)
RSV/B/BA	9135	L	SNV	K192K	A	G	synonymous	0.979063	813046	1	0	No changes	Delayed	FALSE	17	6	17.6	Not in Antigenic Site	Not in a G domain	RNA dependent RNA polymerization (RdRp)
RSV/B/BA	9135	L	SNV	K192K	A	G	synonymous	0.976303	813046	2	2	No changes	Delayed	FALSE	17	6	21.4	Not in Antigenic Site	Not in a G domain	RNA dependent RNA polymerization (RdRp)
RSV/B/BA	9135	L	SNV	K192K	A	G	synonymous	0.978655	813046	3	5	No changes	Delayed	FALSE	17	6	21.8	Not in Antigenic Site	Not in a G domain	RNA dependent RNA polymerization (RdRp)
RSV/B/BA	9135	L	SNV	K192K	A	G	synonymous	0.981395	813046	4	12	No changes	Delayed	FALSE	17	6	26.2	Not in Antigenic Site	Not in a G domain	RNA dependent RNA polymerization (RdRp)
RSV/B/BA	9135	L	SNV	K192K	A	G	synonymous	0.960573	813046	5	21	No changes	Delayed	FALSE	17	6	27	Not in Antigenic Site	Not in a G domain	RNA dependent RNA polymerization (RdRp)
RSV/B/BA	9135	L	SNV	K192K	A	G	synonymous	0.96994	813046	6	28	No changes	Delayed	FALSE	17	6	22.2	Not in Antigenic Site	Not in a G domain	RNA dependent RNA polymerization (RdRp)
RSV/B/BA	9390	L	SNV	L277L	T	C	synonymous	0.995699	813011	1	0	No changes	Normal	FALSE	16	6	25.7	Not in Antigenic Site	Not in a G domain	RNA dependent RNA polymerization (RdRp)
RSV/B/BA	9390	L	SNV	L277L	T	C	synonymous	0.994302	813011	2	5	No changes	Normal	FALSE	16	6	20.7	Not in Antigenic Site	Not in a G domain	RNA dependent RNA polymerization (RdRp)
RSV/B/BA	9390	L	SNV	L277L	T	C	synonymous	0.997322	813033	1	0	No changes	Normal	FALSE	16	6	19.4	Not in Antigenic Site	Not in a G domain	RNA dependent RNA polymerization (RdRp)
RSV/B/BA	9390	L	SNV	L277L	T	C	synonymous	1	813033	2	2	No changes	Normal	FALSE	16	6	29.9	Not in Antigenic Site	Not in a G domain	RNA dependent RNA polymerization (RdRp)
RSV/B/BA	9390	L	SNV	L277L	T	C	synonymous	0.987097	813048	1	0	No changes	Normal	FALSE	16	6	26.4	Not in Antigenic Site	Not in a G domain	RNA dependent RNA polymerization (RdRp)
RSV/B/BA	9390	L	SNV	L277L	T	C	synonymous	0.995143	813048	2	3	No changes	Normal	FALSE	16	6	22.9	Not in Antigenic Site	Not in a G domain	RNA dependent RNA polymerization (RdRp)
RSV/B/BA	9390	L	SNV	L277L	T	C	synonymous	0.995792	813024	2	5	No changes	Delayed	FALSE	16	6	23.7	Not in Antigenic Site	Not in a G domain	RNA dependent RNA polymerization (RdRp)
RSV/B/BA	9390	L	SNV	L277L	T	C	synonymous	0.991736	813024	3	8	No changes	Delayed	FALSE	16	6	25.2	Not in Antigenic Site	Not in a G domain	RNA dependent RNA polymerization (RdRp)
RSV/B/BA	9390	L	SNV	L277L	T	C	synonymous	0.998366	813040	1	0	No changes	Delayed	FALSE	16	6	23.8	Not in Antigenic Site	Not in a G domain	RNA dependent RNA polymerization (RdRp)
RSV/B/BA	9390	L	SNV	L277L	T	C	synonymous	1	813040	2	7	No changes	Delayed	FALSE	16	6	29.4	Not in Antigenic Site	Not in a G domain	RNA dependent RNA polymerization (RdRp)
RSV/B/BA	9390	L	SNV	L277L	T	C	synonymous	0.99646	813046	1	0	No changes	Delayed	FALSE	16	6	17.6	Not in Antigenic Site	Not in a G domain	RNA dependent RNA polymerization (RdRp)
RSV/B/BA	9390	L	SNV	L277L	T	C	synonymous	0.992142	813046	2	2	No changes	Delayed	FALSE	16	6	21.4	Not in Antigenic Site	Not in a G domain	RNA dependent RNA polymerization (RdRp)
RSV/B/BA	9390	L	SNV	L277L	T	C	synonymous	0.991392	813046	3	5	No changes	Delayed	FALSE	16	6	21.8	Not in Antigenic Site	Not in a G domain	RNA dependent RNA polymerization (RdRp)
RSV/B/BA	9390	L	SNV	L277L	T	C	synonymous	0.993464	813046	4	12	No changes	Delayed	FALSE	16	6	26.2	Not in Antigenic Site	Not in a G domain	RNA dependent RNA polymerization (RdRp)
RSV/B/BA	9390	L	SNV	L277L	T	C	synonymous	0.988889	813046	5	21	No changes	Delayed	FALSE	16	6	27	Not in Antigenic Site	Not in a G domain	RNA dependent RNA polymerization (RdRp)
RSV/B/BA	9390	L	SNV	L277L	T	C	synonymous	0.990132	813046	6	28	No changes	Delayed	FALSE	16	6	22.2	Not in Antigenic Site	Not in a G domain	RNA dependent RNA polymerization (RdRp)
RSV/B/BA	9507	L	SNV	Y316Y	T	C	synonymous	0.988579	813011	1	0	No changes	Normal	FALSE	16	6	25.7	Not in Antigenic Site	Not in a G domain	RNA dependent RNA polymerization (RdRp)
RSV/B/BA	9507	L	SNV	Y316Y	T	C	synonymous	1	813011	2	5	No changes	Normal	FALSE	16	6	20.7	Not in Antigenic Site	Not in a G domain	RNA dependent RNA polymerization (RdRp)
RSV/B/BA	9507	L	SNV	Y316Y	T	C	synonymous	0.99284	813033	1	0	No changes	Normal	FALSE	16	6	19.4	Not in Antigenic Site	Not in a G domain	RNA dependent RNA polymerization (RdRp)
RSV/B/BA	9507	L	SNV	Y316Y	T	C	synonymous	0.984496	813033	2	2	No changes	Normal	FALSE	16	6	29.9	Not in Antigenic Site	Not in a G domain	RNA dependent RNA polymerization (RdRp)
RSV/B/BA	9507	L	SNV	Y316Y	T	C	synonymous	0.996241	813048	1	0	No changes	Normal	FALSE	16	6	26.4	Not in Antigenic Site	Not in a G domain	RNA dependent RNA polymerization (RdRp)
RSV/B/BA	9507	L	SNV	Y316Y	T	C	synonymous	0.993844	813048	2	3	No changes	Normal	FALSE	16	6	22.9	Not in Antigenic Site	Not in a G domain	RNA dependent RNA polymerization (RdRp)
RSV/B/BA	9507	L	SNV	Y316Y	T	C	synonymous	0.988333	813024	2	5	No changes	Delayed	FALSE	16	6	23.7	Not in Antigenic Site	Not in a G domain	RNA dependent RNA polymerization (RdRp)
RSV/B/BA	9507	L	SNV	Y316Y	T	C	synonymous	0.996865	813024	3	8	No changes	Delayed	FALSE	16	6	25.2	Not in Antigenic Site	Not in a G domain	RNA dependent RNA polymerization (RdRp)
RSV/B/BA	9507	L	SNV	Y316Y	T	C	synonymous	0.986989	813040	1	0	No changes	Delayed	FALSE	16	6	23.8	Not in Antigenic Site	Not in a G domain	RNA dependent RNA polymerization (RdRp)
RSV/B/BA	9507	L	SNV	Y316Y	T	C	synonymous	0.96875	813040	2	7	No changes	Delayed	FALSE	16	6	29.4	Not in Antigenic Site	Not in a G domain	RNA dependent RNA polymerization (RdRp)
RSV/B/BA	9507	L	SNV	Y316Y	T	C	synonymous	0.993515	813046	1	0	No changes	Delayed	FALSE	16	6	17.6	Not in Antigenic Site	Not in a G domain	RNA dependent RNA polymerization (RdRp)
RSV/B/BA	9507	L	SNV	Y316Y	T	C	synonymous	0.993703	813046	2	2	No changes	Delayed	FALSE	16	6	21.4	Not in Antigenic Site	Not in a G domain	RNA dependent RNA polymerization (RdRp)
RSV/B/BA	9507	L	SNV	Y316Y	T	C	synonymous	0.992236	813046	3	5	No changes	Delayed	FALSE	16	6	21.8	Not in Antigenic Site	Not in a G domain	RNA dependent RNA polymerization (RdRp)
RSV/B/BA	9507	L	SNV	Y316Y	T	C	synonymous	1	813046	4	12	No changes	Delayed	FALSE	16	6	26.2	Not in Antigenic Site	Not in a G domain	RNA dependent RNA polymerization (RdRp)
RSV/B/BA	9507	L	SNV	Y316Y	T	C	synonymous	0.986532	813046	5	21	No changes	Delayed	FALSE	16	6	27	Not in Antigenic Site	Not in a G domain	RNA dependent RNA polymerization (RdRp)
RSV/B/BA	9507	L	SNV	Y316Y	T	C	synonymous	0.984095	813046	6	28	No changes	Delayed	FALSE	16	6	22.2	Not in Antigenic Site	Not in a G domain	RNA dependent RNA polymerization (RdRp)
RSV/B/BA	10491	L	SNV	E644E	G	A	synonymous	0.999099	813011	1	0	No changes	Normal	FALSE	17	6	25.7	Not in Antigenic Site	Not in a G domain	RNA dependent RNA polymerization (RdRp)
RSV/B/BA	10491	L	SNV	E644E	G	A	synonymous	1	813011	2	5	No changes	Normal	FALSE	17	6	20.7	Not in Antigenic Site	Not in a G domain	RNA dependent RNA polymerization (RdRp)
RSV/B/BA	10491	L	SNV	E644E	G	A	synonymous	0.998377	813033	1	0	No changes	Normal	FALSE	17	6	19.4	Not in Antigenic Site	Not in a G domain	RNA dependent RNA polymerization (RdRp)
RSV/B/BA	10491	L	SNV	E644E	G	A	synonymous	1	813033	2	2	No changes	Normal	FALSE	17	6	29.9	Not in Antigenic Site	Not in a G domain	RNA dependent RNA polymerization (RdRp)
RSV/B/BA	10491	L	SNV	E644E	G	A	synonymous	1	813033	3	5	No changes	Normal	FALSE	17	6	27.9	Not in Antigenic Site	Not in a G domain	RNA dependent RNA polymerization (RdRp)
RSV/B/BA	10491	L	SNV	E644E	G	A	synonymous	0.995909	813048	1	0	No changes	Normal	FALSE	17	6	26.4	Not in Antigenic Site	Not in a G domain	RNA dependent RNA polymerization (RdRp)
RSV/B/BA	10491	L	SNV	E644E	G	A	synonymous	0.996022	813048	2	3	No changes	Normal	FALSE	17	6	22.9	Not in Antigenic Site	Not in a G domain	RNA dependent RNA polymerization (RdRp)
RSV/B/BA	10491	L	SNV	E644E	G	A	synonymous	1	813024	2	5	No changes	Delayed	FALSE	17	6	23.7	Not in Antigenic Site	Not in a G domain	RNA dependent RNA polymerization (RdRp)
RSV/B/BA	10491	L	SNV	E644E	G	A	synonymous	0.996868	813024	3	8	No changes	Delayed	FALSE	17	6	25.2	Not in Antigenic Site	Not in a G domain	RNA dependent RNA polymerization (RdRp)
RSV/B/BA	10491	L	SNV	E644E	G	A	synonymous	0.997854	813040	1	0	No changes	Delayed	FALSE	17	6	23.8	Not in Antigenic Site	Not in a G domain	RNA dependent RNA polymerization (RdRp)
RSV/B/BA	10491	L	SNV	E644E	G	A	synonymous	0.962264	813040	2	7	No changes	Delayed	FALSE	17	6	29.4	Not in Antigenic Site	Not in a G domain	RNA dependent RNA polymerization (RdRp)
RSV/B/BA	10491	L	SNV	E644E	G	A	synonymous	0.997569	813046	1	0	No changes	Delayed	FALSE	17	6	17.6	Not in Antigenic Site	Not in a G domain	RNA dependent RNA polymerization (RdRp)
RSV/B/BA	10491	L	SNV	E644E	G	A	synonymous	0.997397	813046	2	2	No changes	Delayed	FALSE	17	6	21.4	Not in Antigenic Site	Not in a G domain	RNA dependent RNA polymerization (RdRp)
RSV/B/BA	10491	L	SNV	E644E	G	A	synonymous	0.995187	813046	3	5	No changes	Delayed	FALSE	17	6	21.8	Not in Antigenic Site	Not in a G domain	RNA dependent RNA polymerization (RdRp)
RSV/B/BA	10491	L	SNV	E644E	G	A	synonymous	0.99345	813046	4	12	No changes	Delayed	FALSE	17	6	26.2	Not in Antigenic Site	Not in a G domain	RNA dependent RNA polymerization (RdRp)
RSV/B/BA	10491	L	SNV	E644E	G	A	synonymous	0.992481	813046	5	21	No changes	Delayed	FALSE	17	6	27	Not in Antigenic Site	Not in a G domain	RNA dependent RNA polymerization (RdRp)
RSV/B/BA	10491	L	SNV	E644E	G	A	synonymous	0.992042	813046	6	28	No changes	Delayed	FALSE	17	6	22.2	Not in Antigenic Site	Not in a G domain	RNA dependent RNA polymerization (RdRp)
RSV/B/BA	11148	L	SNV	S863S	C	T	synonymous	0.998922	813011	1	0	No changes	Normal	FALSE	16	6	25.7	Not in Antigenic Site	Not in a G domain	RNA dependent RNA polymerization (RdRp)
RSV/B/BA	11148	L	SNV	S863S	C	T	synonymous	1	813011	2	5	No changes	Normal	FALSE	16	6	20.7	Not in Antigenic Site	Not in a G domain	RNA dependent RNA polymerization (RdRp)
RSV/B/BA	11148	L	SNV	S863S	C	T	synonymous	0.996671	813033	1	0	No changes	Normal	FALSE	16	6	19.4	Not in Antigenic Site	Not in a G domain	RNA dependent RNA polymerization (RdRp)
RSV/B/BA	11148	L	SNV	S863S	C	T	synonymous	1	813033	2	2	No changes	Normal	FALSE	16	6	29.9	Not in Antigenic Site	Not in a G domain	RNA dependent RNA polymerization (RdRp)
RSV/B/BA	11148	L	SNV	S863S	C	T	synonymous	1	813033	3	5	No changes	Normal	FALSE	16	6	27.9	Not in Antigenic Site	Not in a G domain	RNA dependent RNA polymerization (RdRp)
RSV/B/BA	11148	L	SNV	S863S	C	T	synonymous	0.992474	813048	1	0	No changes	Normal	FALSE	16	6	26.4	Not in Antigenic Site	Not in a G domain	RNA dependent RNA polymerization (RdRp)
RSV/B/BA	11148	L	SNV	S863S	C	T	synonymous	0.988947	813048	2	3	No changes	Normal	FALSE	16	6	22.9	Not in Antigenic Site	Not in a G domain	RNA dependent RNA polymerization (RdRp)
RSV/B/BA	11148	L	SNV	S863S	C	T	synonymous	0.998706	813024	2	5	No changes	Delayed	FALSE	16	6	23.7	Not in Antigenic Site	Not in a G domain	RNA dependent RNA polymerization (RdRp)
RSV/B/BA	11148	L	SNV	S863S	C	T	synonymous	0.994565	813024	3	8	No changes	Delayed	FALSE	16	6	25.2	Not in Antigenic Site	Not in a G domain	RNA dependent RNA polymerization (RdRp)
RSV/B/BA	11148	L	SNV	S863S	C	T	synonymous	0.983278	813040	1	0	No changes	Delayed	FALSE	16	6	23.8	Not in Antigenic Site	Not in a G domain	RNA dependent RNA polymerization (RdRp)
RSV/B/BA	11148	L	SNV	S863S	C	T	synonymous	0.995924	813046	1	0	No changes	Delayed	FALSE	16	6	17.6	Not in Antigenic Site	Not in a G domain	RNA dependent RNA polymerization (RdRp)
RSV/B/BA	11148	L	SNV	S863S	C	T	synonymous	0.995504	813046	2	2	No changes	Delayed	FALSE	16	6	21.4	Not in Antigenic Site	Not in a G domain	RNA dependent RNA polymerization (RdRp)
RSV/B/BA	11148	L	SNV	S863S	C	T	synonymous	0.992883	813046	3	5	No changes	Delayed	FALSE	16	6	21.8	Not in Antigenic Site	Not in a G domain	RNA dependent RNA polymerization (RdRp)
RSV/B/BA	11148	L	SNV	S863S	C	T	synonymous	0.974359	813046	4	12	No changes	Delayed	FALSE	16	6	26.2	Not in Antigenic Site	Not in a G domain	RNA dependent RNA polymerization (RdRp)
RSV/B/BA	11148	L	SNV	S863S	C	T	synonymous	0.993569	813046	5	21	No changes	Delayed	FALSE	16	6	27	Not in Antigenic Site	Not in a G domain	RNA dependent RNA polymerization (RdRp)
RSV/B/BA	11148	L	SNV	S863S	C	T	synonymous	0.991055	813046	6	28	No changes	Delayed	FALSE	16	6	22.2	Not in Antigenic Site	Not in a G domain	RNA dependent RNA polymerization (RdRp)
RSV/B/BA	11349	L	SNV	N930N	C	T	synonymous	0.99754	813011	1	0	No changes	Normal	FALSE	17	6	25.7	Not in Antigenic Site	Not in a G domain	RNA dependent RNA polymerization (RdRp)
RSV/B/BA	11349	L	SNV	N930N	C	T	synonymous	1	813011	2	5	No changes	Normal	FALSE	17	6	20.7	Not in Antigenic Site	Not in a G domain	RNA dependent RNA polymerization (RdRp)
RSV/B/BA	11349	L	SNV	N930N	C	T	synonymous	0.99727	813033	1	0	No changes	Normal	FALSE	17	6	19.4	Not in Antigenic Site	Not in a G domain	RNA dependent RNA polymerization (RdRp)
RSV/B/BA	11349	L	SNV	N930N	C	T	synonymous	1	813033	2	2	No changes	Normal	FALSE	17	6	29.9	Not in Antigenic Site	Not in a G domain	RNA dependent RNA polymerization (RdRp)
RSV/B/BA	11349	L	SNV	N930N	C	T	synonymous	1	813033	3	5	No changes	Normal	FALSE	17	6	27.9	Not in Antigenic Site	Not in a G domain	RNA dependent RNA polymerization (RdRp)
RSV/B/BA	11349	L	SNV	N930N	C	T	synonymous	0.995177	813048	1	0	No changes	Normal	FALSE	17	6	26.4	Not in Antigenic Site	Not in a G domain	RNA dependent RNA polymerization (RdRp)
RSV/B/BA	11349	L	SNV	N930N	C	T	synonymous	0.995835	813048	2	3	No changes	Normal	FALSE	17	6	22.9	Not in Antigenic Site	Not in a G domain	RNA dependent RNA polymerization (RdRp)
RSV/B/BA	11349	L	SNV	N930N	C	T	synonymous	0.997522	813024	2	5	No changes	Delayed	FALSE	17	6	23.7	Not in Antigenic Site	Not in a G domain	RNA dependent RNA polymerization (RdRp)
RSV/B/BA	11349	L	SNV	N930N	C	T	synonymous	0.994819	813024	3	8	No changes	Delayed	FALSE	17	6	25.2	Not in Antigenic Site	Not in a G domain	RNA dependent RNA polymerization (RdRp)
RSV/B/BA	11349	L	SNV	N930N	C	T	synonymous	0.998624	813040	1	0	No changes	Delayed	FALSE	17	6	23.8	Not in Antigenic Site	Not in a G domain	RNA dependent RNA polymerization (RdRp)
RSV/B/BA	11349	L	SNV	N930N	C	T	synonymous	0.974359	813040	2	7	No changes	Delayed	FALSE	17	6	29.4	Not in Antigenic Site	Not in a G domain	RNA dependent RNA polymerization (RdRp)
RSV/B/BA	11349	L	SNV	N930N	C	T	synonymous	0.997418	813046	1	0	No changes	Delayed	FALSE	17	6	17.6	Not in Antigenic Site	Not in a G domain	RNA dependent RNA polymerization (RdRp)
RSV/B/BA	11349	L	SNV	N930N	C	T	synonymous	0.995529	813046	2	2	No changes	Delayed	FALSE	17	6	21.4	Not in Antigenic Site	Not in a G domain	RNA dependent RNA polymerization (RdRp)
RSV/B/BA	11349	L	SNV	N930N	C	T	synonymous	0.993517	813046	3	5	No changes	Delayed	FALSE	17	6	21.8	Not in Antigenic Site	Not in a G domain	RNA dependent RNA polymerization (RdRp)
RSV/B/BA	11349	L	SNV	N930N	C	T	synonymous	0.985965	813046	4	12	No changes	Delayed	FALSE	17	6	26.2	Not in Antigenic Site	Not in a G domain	RNA dependent RNA polymerization (RdRp)
RSV/B/BA	11349	L	SNV	N930N	C	T	synonymous	0.997175	813046	5	21	No changes	Delayed	FALSE	17	6	27	Not in Antigenic Site	Not in a G domain	RNA dependent RNA polymerization (RdRp)
RSV/B/BA	11349	L	SNV	N930N	C	T	synonymous	0.99812	813046	6	28	No changes	Delayed	FALSE	17	6	22.2	Not in Antigenic Site	Not in a G domain	RNA dependent RNA polymerization (RdRp)
RSV/B/BA	11394	L	SNV	A945A	A	T	synonymous	0.998874	813011	1	0	No changes	Normal	FALSE	17	6	25.7	Not in Antigenic Site	Not in a G domain	RNA dependent RNA polymerization (RdRp)
RSV/B/BA	11394	L	SNV	A945A	A	T	synonymous	1	813011	2	5	No changes	Normal	FALSE	17	6	20.7	Not in Antigenic Site	Not in a G domain	RNA dependent RNA polymerization (RdRp)
RSV/B/BA	11394	L	SNV	A945A	A	T	synonymous	0.99699	813033	1	0	No changes	Normal	FALSE	17	6	19.4	Not in Antigenic Site	Not in a G domain	RNA dependent RNA polymerization (RdRp)
RSV/B/BA	11394	L	SNV	A945A	A	T	synonymous	1	813033	2	2	No changes	Normal	FALSE	17	6	29.9	Not in Antigenic Site	Not in a G domain	RNA dependent RNA polymerization (RdRp)
RSV/B/BA	11394	L	SNV	A945A	A	T	synonymous	1	813033	3	5	No changes	Normal	FALSE	17	6	27.9	Not in Antigenic Site	Not in a G domain	RNA dependent RNA polymerization (RdRp)
RSV/B/BA	11394	L	SNV	A945A	A	T	synonymous	0.996019	813048	1	0	No changes	Normal	FALSE	17	6	26.4	Not in Antigenic Site	Not in a G domain	RNA dependent RNA polymerization (RdRp)
RSV/B/BA	11394	L	SNV	A945A	A	T	synonymous	0.995868	813048	2	3	No changes	Normal	FALSE	17	6	22.9	Not in Antigenic Site	Not in a G domain	RNA dependent RNA polymerization (RdRp)
RSV/B/BA	11394	L	SNV	A945A	A	T	synonymous	0.998771	813024	2	5	No changes	Delayed	FALSE	17	6	23.7	Not in Antigenic Site	Not in a G domain	RNA dependent RNA polymerization (RdRp)
RSV/B/BA	11394	L	SNV	A945A	A	T	synonymous	0.99754	813024	3	8	No changes	Delayed	FALSE	17	6	25.2	Not in Antigenic Site	Not in a G domain	RNA dependent RNA polymerization (RdRp)
RSV/B/BA	11394	L	SNV	A945A	A	C	synonymous	0.995294	813040	1	0	No changes	Delayed	FALSE	17	6	23.8	Not in Antigenic Site	Not in a G domain	RNA dependent RNA polymerization (RdRp)
RSV/B/BA	11394	L	SNV	A945A	A	C	synonymous	0.97619	813040	2	7	No changes	Delayed	FALSE	17	6	29.4	Not in Antigenic Site	Not in a G domain	RNA dependent RNA polymerization (RdRp)
RSV/B/BA	11394	L	SNV	A945A	A	T	synonymous	0.995732	813046	1	0	No changes	Delayed	FALSE	17	6	17.6	Not in Antigenic Site	Not in a G domain	RNA dependent RNA polymerization (RdRp)
RSV/B/BA	11394	L	SNV	A945A	A	T	synonymous	0.99639	813046	2	2	No changes	Delayed	FALSE	17	6	21.4	Not in Antigenic Site	Not in a G domain	RNA dependent RNA polymerization (RdRp)
RSV/B/BA	11394	L	SNV	A945A	A	T	synonymous	0.990392	813046	3	5	No changes	Delayed	FALSE	17	6	21.8	Not in Antigenic Site	Not in a G domain	RNA dependent RNA polymerization (RdRp)
RSV/B/BA	11394	L	SNV	A945A	A	T	synonymous	0.99308	813046	4	12	No changes	Delayed	FALSE	17	6	26.2	Not in Antigenic Site	Not in a G domain	RNA dependent RNA polymerization (RdRp)
RSV/B/BA	11394	L	SNV	A945A	A	T	synonymous	1	813046	5	21	No changes	Delayed	FALSE	17	6	27	Not in Antigenic Site	Not in a G domain	RNA dependent RNA polymerization (RdRp)
RSV/B/BA	11394	L	SNV	A945A	A	T	synonymous	0.996815	813046	6	28	No changes	Delayed	FALSE	17	6	22.2	Not in Antigenic Site	Not in a G domain	RNA dependent RNA polymerization (RdRp)
RSV/B/BA	12528	L	SNV	K1323K	A	G	synonymous	0.994413	813011	1	0	No changes	Normal	FALSE	17	6	25.7	Not in Antigenic Site	Not in a G domain	Capping (PRNTase)
RSV/B/BA	12528	L	SNV	K1323K	A	G	synonymous	0.997706	813011	2	5	No changes	Normal	FALSE	17	6	20.7	Not in Antigenic Site	Not in a G domain	Capping (PRNTase)
RSV/B/BA	12528	L	SNV	K1323K	A	G	synonymous	0.996223	813033	1	0	No changes	Normal	FALSE	17	6	19.4	Not in Antigenic Site	Not in a G domain	Capping (PRNTase)
RSV/B/BA	12528	L	SNV	K1323K	A	G	synonymous	0.993243	813033	2	2	No changes	Normal	FALSE	17	6	29.9	Not in Antigenic Site	Not in a G domain	Capping (PRNTase)
RSV/B/BA	12528	L	SNV	K1323K	A	G	synonymous	1	813033	3	5	No changes	Normal	FALSE	17	6	27.9	Not in Antigenic Site	Not in a G domain	Capping (PRNTase)
RSV/B/BA	12528	L	SNV	K1323K	A	G	synonymous	0.993865	813048	1	0	No changes	Normal	FALSE	17	6	26.4	Not in Antigenic Site	Not in a G domain	Capping (PRNTase)
RSV/B/BA	12528	L	SNV	K1323K	A	G	synonymous	0.99643	813048	2	3	No changes	Normal	FALSE	17	6	22.9	Not in Antigenic Site	Not in a G domain	Capping (PRNTase)
RSV/B/BA	12528	L	SNV	K1323K	A	G	synonymous	0.997835	813024	2	5	No changes	Delayed	FALSE	17	6	23.7	Not in Antigenic Site	Not in a G domain	Capping (PRNTase)
RSV/B/BA	12528	L	SNV	K1323K	A	G	synonymous	0.995463	813024	3	8	No changes	Delayed	FALSE	17	6	25.2	Not in Antigenic Site	Not in a G domain	Capping (PRNTase)
RSV/B/BA	12528	L	SNV	K1323K	A	G	synonymous	0.994012	813040	1	0	No changes	Delayed	FALSE	17	6	23.8	Not in Antigenic Site	Not in a G domain	Capping (PRNTase)
RSV/B/BA	12528	L	SNV	K1323K	A	G	synonymous	1	813040	2	7	No changes	Delayed	FALSE	17	6	29.4	Not in Antigenic Site	Not in a G domain	Capping (PRNTase)
RSV/B/BA	12528	L	SNV	K1323K	A	G	synonymous	0.995765	813046	1	0	No changes	Delayed	FALSE	17	6	17.6	Not in Antigenic Site	Not in a G domain	Capping (PRNTase)
RSV/B/BA	12528	L	SNV	K1323K	A	G	synonymous	0.997439	813046	2	2	No changes	Delayed	FALSE	17	6	21.4	Not in Antigenic Site	Not in a G domain	Capping (PRNTase)
RSV/B/BA	12528	L	SNV	K1323K	A	G	synonymous	0.994118	813046	3	5	No changes	Delayed	FALSE	17	6	21.8	Not in Antigenic Site	Not in a G domain	Capping (PRNTase)
RSV/B/BA	12528	L	SNV	K1323K	A	G	synonymous	0.989796	813046	4	12	No changes	Delayed	FALSE	17	6	26.2	Not in Antigenic Site	Not in a G domain	Capping (PRNTase)
RSV/B/BA	12528	L	SNV	K1323K	A	G	synonymous	0.993119	813046	5	21	No changes	Delayed	FALSE	17	6	27	Not in Antigenic Site	Not in a G domain	Capping (PRNTase)
RSV/B/BA	12528	L	SNV	K1323K	A	G	synonymous	0.994878	813046	6	28	No changes	Delayed	FALSE	17	6	22.2	Not in Antigenic Site	Not in a G domain	Capping (PRNTase)
RSV/B/BA	13635	L	SNV	R1692R	A	G	synonymous	0.995544	813011	1	0	No changes	Normal	FALSE	17	6	25.7	Not in Antigenic Site	Not in a G domain	Connector domain (CD)
RSV/B/BA	13635	L	SNV	R1692R	A	G	synonymous	1	813011	2	5	No changes	Normal	FALSE	17	6	20.7	Not in Antigenic Site	Not in a G domain	Connector domain (CD)
RSV/B/BA	13635	L	SNV	R1692R	A	G	synonymous	0.995815	813033	1	0	No changes	Normal	FALSE	17	6	19.4	Not in Antigenic Site	Not in a G domain	Connector domain (CD)
RSV/B/BA	13635	L	SNV	R1692R	A	G	synonymous	0.993506	813033	2	2	No changes	Normal	FALSE	17	6	29.9	Not in Antigenic Site	Not in a G domain	Connector domain (CD)
RSV/B/BA	13635	L	SNV	R1692R	A	G	synonymous	1	813033	3	5	No changes	Normal	FALSE	17	6	27.9	Not in Antigenic Site	Not in a G domain	Connector domain (CD)
RSV/B/BA	13635	L	SNV	R1692R	A	G	synonymous	0.991247	813048	1	0	No changes	Normal	FALSE	17	6	26.4	Not in Antigenic Site	Not in a G domain	Connector domain (CD)
RSV/B/BA	13635	L	SNV	R1692R	A	G	synonymous	0.99083	813048	2	3	No changes	Normal	FALSE	17	6	22.9	Not in Antigenic Site	Not in a G domain	Connector domain (CD)
RSV/B/BA	13635	L	SNV	R1692R	A	G	synonymous	0.996925	813024	2	5	No changes	Delayed	FALSE	17	6	23.7	Not in Antigenic Site	Not in a G domain	Connector domain (CD)
RSV/B/BA	13635	L	SNV	R1692R	A	G	synonymous	0.99188	813024	3	8	No changes	Delayed	FALSE	17	6	25.2	Not in Antigenic Site	Not in a G domain	Connector domain (CD)
RSV/B/BA	13635	L	SNV	R1692R	A	G	synonymous	0.988688	813040	1	0	No changes	Delayed	FALSE	17	6	23.8	Not in Antigenic Site	Not in a G domain	Connector domain (CD)
RSV/B/BA	13635	L	SNV	R1692R	A	G	synonymous	0.976744	813040	2	7	No changes	Delayed	FALSE	17	6	29.4	Not in Antigenic Site	Not in a G domain	Connector domain (CD)
RSV/B/BA	13635	L	SNV	R1692R	A	G	synonymous	0.994551	813046	1	0	No changes	Delayed	FALSE	17	6	17.6	Not in Antigenic Site	Not in a G domain	Connector domain (CD)
RSV/B/BA	13635	L	SNV	R1692R	A	G	synonymous	0.99271	813046	2	2	No changes	Delayed	FALSE	17	6	21.4	Not in Antigenic Site	Not in a G domain	Connector domain (CD)
RSV/B/BA	13635	L	SNV	R1692R	A	G	synonymous	0.988599	813046	3	5	No changes	Delayed	FALSE	17	6	21.8	Not in Antigenic Site	Not in a G domain	Connector domain (CD)
RSV/B/BA	13635	L	SNV	R1692R	A	G	synonymous	0.996503	813046	4	12	No changes	Delayed	FALSE	17	6	26.2	Not in Antigenic Site	Not in a G domain	Connector domain (CD)
RSV/B/BA	13635	L	SNV	R1692R	A	G	synonymous	0.99734	813046	5	21	No changes	Delayed	FALSE	17	6	27	Not in Antigenic Site	Not in a G domain	Connector domain (CD)
RSV/B/BA	13635	L	SNV	R1692R	A	G	synonymous	0.990044	813046	6	28	No changes	Delayed	FALSE	17	6	22.2	Not in Antigenic Site	Not in a G domain	Connector domain (CD)
RSV/B/BA	13766	L	SNV	N1736S	A	G	missense	0.99799	813011	1	0	N-linked site lost	Normal	FALSE	17	6	25.7	Not in Antigenic Site	Not in a G domain	Connector domain (CD)
RSV/B/BA	13766	L	SNV	N1736S	A	G	missense	0.995122	813011	2	5	N-linked site lost	Normal	FALSE	17	6	20.7	Not in Antigenic Site	Not in a G domain	Connector domain (CD)
RSV/B/BA	13766	L	SNV	N1736S	A	G	missense	0.997457	813033	1	0	N-linked site lost	Normal	FALSE	17	6	19.4	Not in Antigenic Site	Not in a G domain	Connector domain (CD)
RSV/B/BA	13766	L	SNV	N1736S	A	G	missense	1	813033	2	2	N-linked site lost	Normal	FALSE	17	6	29.9	Not in Antigenic Site	Not in a G domain	Connector domain (CD)
RSV/B/BA	13766	L	SNV	N1736S	A	G	missense	1	813033	3	5	N-linked site lost	Normal	FALSE	17	6	27.9	Not in Antigenic Site	Not in a G domain	Connector domain (CD)
RSV/B/BA	13766	L	SNV	N1736S	A	G	missense	0.995238	813048	1	0	N-linked site lost	Normal	FALSE	17	6	26.4	Not in Antigenic Site	Not in a G domain	Connector domain (CD)
RSV/B/BA	13766	L	SNV	N1736S	A	G	missense	0.996133	813048	2	3	N-linked site lost	Normal	FALSE	17	6	22.9	Not in Antigenic Site	Not in a G domain	Connector domain (CD)
RSV/B/BA	13766	L	SNV	N1736S	A	G	missense	0.993042	813024	2	5	N-linked site lost	Delayed	FALSE	17	6	23.7	Not in Antigenic Site	Not in a G domain	Connector domain (CD)
RSV/B/BA	13766	L	SNV	N1736S	A	G	missense	0.998172	813024	3	8	N-linked site lost	Delayed	FALSE	17	6	25.2	Not in Antigenic Site	Not in a G domain	Connector domain (CD)
RSV/B/BA	13766	L	SNV	N1736S	A	G	missense	0.995913	813040	1	0	N-linked site lost	Delayed	FALSE	17	6	23.8	Not in Antigenic Site	Not in a G domain	Connector domain (CD)
RSV/B/BA	13766	L	SNV	N1736S	A	G	missense	1	813040	2	7	N-linked site lost	Delayed	FALSE	17	6	29.4	Not in Antigenic Site	Not in a G domain	Connector domain (CD)
RSV/B/BA	13766	L	SNV	N1736S	A	G	missense	0.996618	813046	1	0	N-linked site lost	Delayed	FALSE	17	6	17.6	Not in Antigenic Site	Not in a G domain	Connector domain (CD)
RSV/B/BA	13766	L	SNV	N1736S	A	G	missense	0.998286	813046	2	2	N-linked site lost	Delayed	FALSE	17	6	21.4	Not in Antigenic Site	Not in a G domain	Connector domain (CD)
RSV/B/BA	13766	L	SNV	N1736S	A	G	missense	0.99818	813046	3	5	N-linked site lost	Delayed	FALSE	17	6	21.8	Not in Antigenic Site	Not in a G domain	Connector domain (CD)
RSV/B/BA	13766	L	SNV	N1736S	A	G	missense	0.996815	813046	4	12	N-linked site lost	Delayed	FALSE	17	6	26.2	Not in Antigenic Site	Not in a G domain	Connector domain (CD)
RSV/B/BA	13766	L	SNV	N1736S	A	G	missense	0.992701	813046	5	21	N-linked site lost	Delayed	FALSE	17	6	27	Not in Antigenic Site	Not in a G domain	Connector domain (CD)
RSV/B/BA	13766	L	SNV	N1736S	A	G	missense	1	813046	6	28	N-linked site lost	Delayed	FALSE	17	6	22.2	Not in Antigenic Site	Not in a G domain	Connector domain (CD)
RSV/B/BA	14481	L	SNV	Y1974Y	T	C	synonymous	0.995541	813011	1	0	No changes	Normal	FALSE	18	6	25.7	Not in Antigenic Site	Not in a G domain	Cap methyltransferase (MT)
RSV/B/BA	14481	L	SNV	Y1974Y	T	C	synonymous	0.993443	813011	2	5	No changes	Normal	FALSE	18	6	20.7	Not in Antigenic Site	Not in a G domain	Cap methyltransferase (MT)
RSV/B/BA	14481	L	SNV	Y1974Y	T	C	synonymous	0.996847	813033	1	0	No changes	Normal	FALSE	18	6	19.4	Not in Antigenic Site	Not in a G domain	Cap methyltransferase (MT)
RSV/B/BA	14481	L	SNV	Y1974Y	T	C	synonymous	0.992908	813033	2	2	No changes	Normal	FALSE	18	6	29.9	Not in Antigenic Site	Not in a G domain	Cap methyltransferase (MT)
RSV/B/BA	14481	L	SNV	Y1974Y	T	C	synonymous	0.984127	813033	3	5	No changes	Normal	FALSE	18	6	27.9	Not in Antigenic Site	Not in a G domain	Cap methyltransferase (MT)
RSV/B/BA	14481	L	SNV	Y1974Y	T	C	synonymous	0.995487	813048	1	0	No changes	Normal	FALSE	18	6	26.4	Not in Antigenic Site	Not in a G domain	Cap methyltransferase (MT)
RSV/B/BA	14481	L	SNV	Y1974Y	T	C	synonymous	0.993723	813048	2	3	No changes	Normal	FALSE	18	6	22.9	Not in Antigenic Site	Not in a G domain	Cap methyltransferase (MT)
RSV/B/BA	14481	L	SNV	Y1974Y	T	C	synonymous	0.994005	813024	2	5	No changes	Delayed	FALSE	18	6	23.7	Not in Antigenic Site	Not in a G domain	Cap methyltransferase (MT)
RSV/B/BA	14481	L	SNV	Y1974Y	T	C	synonymous	0.995062	813024	3	8	No changes	Delayed	FALSE	18	6	25.2	Not in Antigenic Site	Not in a G domain	Cap methyltransferase (MT)
RSV/B/BA	14481	L	SNV	Y1974Y	T	C	synonymous	0.998415	813040	1	0	No changes	Delayed	FALSE	18	6	23.8	Not in Antigenic Site	Not in a G domain	Cap methyltransferase (MT)
RSV/B/BA	14481	L	SNV	Y1974Y	T	C	synonymous	1	813040	2	7	No changes	Delayed	FALSE	18	6	29.4	Not in Antigenic Site	Not in a G domain	Cap methyltransferase (MT)
RSV/B/BA	14481	L	SNV	Y1974Y	T	C	synonymous	1	813040	3	14	No changes	Delayed	FALSE	18	6	29.5	Not in Antigenic Site	Not in a G domain	Cap methyltransferase (MT)
RSV/B/BA	14481	L	SNV	Y1974Y	T	C	synonymous	0.996458	813046	1	0	No changes	Delayed	FALSE	18	6	17.6	Not in Antigenic Site	Not in a G domain	Cap methyltransferase (MT)
RSV/B/BA	14481	L	SNV	Y1974Y	T	C	synonymous	0.995802	813046	2	2	No changes	Delayed	FALSE	18	6	21.4	Not in Antigenic Site	Not in a G domain	Cap methyltransferase (MT)
RSV/B/BA	14481	L	SNV	Y1974Y	T	C	synonymous	0.996174	813046	3	5	No changes	Delayed	FALSE	18	6	21.8	Not in Antigenic Site	Not in a G domain	Cap methyltransferase (MT)
RSV/B/BA	14481	L	SNV	Y1974Y	T	C	synonymous	0.996894	813046	4	12	No changes	Delayed	FALSE	18	6	26.2	Not in Antigenic Site	Not in a G domain	Cap methyltransferase (MT)
RSV/B/BA	14481	L	SNV	Y1974Y	T	C	synonymous	0.989744	813046	5	21	No changes	Delayed	FALSE	18	6	27	Not in Antigenic Site	Not in a G domain	Cap methyltransferase (MT)
RSV/B/BA	14481	L	SNV	Y1974Y	T	C	synonymous	0.988095	813046	6	28	No changes	Delayed	FALSE	18	6	22.2	Not in Antigenic Site	Not in a G domain	Cap methyltransferase (MT)
RSV/B/BA	14976	L	SNV	L2139L	G	A	synonymous	1	813011	1	0	No changes	Normal	FALSE	15	6	25.7	Not in Antigenic Site	Not in a G domain	C-terminal domain
RSV/B/BA	14976	L	SNV	L2139L	G	A	synonymous	1	813011	2	5	No changes	Normal	FALSE	15	6	20.7	Not in Antigenic Site	Not in a G domain	C-terminal domain
RSV/B/BA	14976	L	SNV	L2139L	G	A	synonymous	0.998016	813033	1	0	No changes	Normal	FALSE	15	6	19.4	Not in Antigenic Site	Not in a G domain	C-terminal domain
RSV/B/BA	14976	L	SNV	L2139L	G	A	synonymous	0.988235	813033	2	2	No changes	Normal	FALSE	15	6	29.9	Not in Antigenic Site	Not in a G domain	C-terminal domain
RSV/B/BA	14976	L	SNV	L2139L	G	A	synonymous	0.973958	813048	1	0	No changes	Normal	FALSE	15	6	26.4	Not in Antigenic Site	Not in a G domain	C-terminal domain
RSV/B/BA	14976	L	SNV	L2139L	G	A	synonymous	0.994985	813048	2	3	No changes	Normal	FALSE	15	6	22.9	Not in Antigenic Site	Not in a G domain	C-terminal domain
RSV/B/BA	14976	L	SNV	L2139L	G	A	synonymous	0.996865	813024	2	5	No changes	Delayed	FALSE	15	6	23.7	Not in Antigenic Site	Not in a G domain	C-terminal domain
RSV/B/BA	14976	L	SNV	L2139L	G	A	synonymous	0.995231	813024	3	8	No changes	Delayed	FALSE	15	6	25.2	Not in Antigenic Site	Not in a G domain	C-terminal domain
RSV/B/BA	14976	L	SNV	L2139L	G	A	synonymous	0.997455	813040	1	0	No changes	Delayed	FALSE	15	6	23.8	Not in Antigenic Site	Not in a G domain	C-terminal domain
RSV/B/BA	14976	L	SNV	L2139L	G	A	synonymous	0.993835	813046	1	0	No changes	Delayed	FALSE	15	6	17.6	Not in Antigenic Site	Not in a G domain	C-terminal domain
RSV/B/BA	14976	L	SNV	L2139L	G	A	synonymous	0.989257	813046	2	2	No changes	Delayed	FALSE	15	6	21.4	Not in Antigenic Site	Not in a G domain	C-terminal domain
RSV/B/BA	14976	L	SNV	L2139L	G	A	synonymous	0.986779	813046	3	5	No changes	Delayed	FALSE	15	6	21.8	Not in Antigenic Site	Not in a G domain	C-terminal domain
RSV/B/BA	14976	L	SNV	L2139L	G	A	synonymous	1	813046	4	12	No changes	Delayed	FALSE	15	6	26.2	Not in Antigenic Site	Not in a G domain	C-terminal domain
RSV/B/BA	14976	L	SNV	L2139L	G	A	synonymous	0.992647	813046	5	21	No changes	Delayed	FALSE	15	6	27	Not in Antigenic Site	Not in a G domain	C-terminal domain
RSV/B/BA	14976	L	SNV	L2139L	G	A	synonymous	0.991649	813046	6	28	No changes	Delayed	FALSE	15	6	22.2	Not in Antigenic Site	Not in a G domain	C-terminal domain
RSV/B/BA	15220	L	SNV	.	T	C	downstream_gene_variant	1	813011	1	0	No changes	Normal	FALSE	15	6	25.7	Not in Antigenic Site	Not in a G domain	Not in L domain
RSV/B/BA	15220	L	SNV	.	T	C	downstream_gene_variant	1	813011	2	5	No changes	Normal	FALSE	15	6	20.7	Not in Antigenic Site	Not in a G domain	Not in L domain
RSV/B/BA	15220	L	SNV	.	T	C	downstream_gene_variant	0.998321	813033	1	0	No changes	Normal	FALSE	15	6	19.4	Not in Antigenic Site	Not in a G domain	Not in L domain
RSV/B/BA	15220	L	SNV	.	T	C	downstream_gene_variant	1	813033	2	2	No changes	Normal	FALSE	15	6	29.9	Not in Antigenic Site	Not in a G domain	Not in L domain
RSV/B/BA	15220	L	SNV	.	T	C	downstream_gene_variant	0.974074	813048	1	0	No changes	Normal	FALSE	15	6	26.4	Not in Antigenic Site	Not in a G domain	Not in L domain
RSV/B/BA	15220	L	SNV	.	T	C	downstream_gene_variant	0.995828	813048	2	3	No changes	Normal	FALSE	15	6	22.9	Not in Antigenic Site	Not in a G domain	Not in L domain
RSV/B/BA	15220	L	SNV	.	T	C	downstream_gene_variant	0.996283	813024	2	5	No changes	Delayed	FALSE	15	6	23.7	Not in Antigenic Site	Not in a G domain	Not in L domain
RSV/B/BA	15220	L	SNV	.	T	C	downstream_gene_variant	0.996314	813024	3	8	No changes	Delayed	FALSE	15	6	25.2	Not in Antigenic Site	Not in a G domain	Not in L domain
RSV/B/BA	15220	L	SNV	.	T	C	downstream_gene_variant	0.992857	813040	1	0	No changes	Delayed	FALSE	15	6	23.8	Not in Antigenic Site	Not in a G domain	Not in L domain
RSV/B/BA	15220	L	SNV	.	T	C	downstream_gene_variant	0.995377	813046	1	0	No changes	Delayed	FALSE	15	6	17.6	Not in Antigenic Site	Not in a G domain	Not in L domain
RSV/B/BA	15220	L	SNV	.	T	C	downstream_gene_variant	0.993714	813046	2	2	No changes	Delayed	FALSE	15	6	21.4	Not in Antigenic Site	Not in a G domain	Not in L domain
RSV/B/BA	15220	L	SNV	.	T	C	downstream_gene_variant	0.997372	813046	3	5	No changes	Delayed	FALSE	15	6	21.8	Not in Antigenic Site	Not in a G domain	Not in L domain
RSV/B/BA	15220	L	SNV	.	T	C	downstream_gene_variant	0.987952	813046	4	12	No changes	Delayed	FALSE	15	6	26.2	Not in Antigenic Site	Not in a G domain	Not in L domain
RSV/B/BA	15220	L	SNV	.	T	C	downstream_gene_variant	1	813046	5	21	No changes	Delayed	FALSE	15	6	27	Not in Antigenic Site	Not in a G domain	Not in L domain
RSV/B/BA	15220	L	SNV	.	T	C	downstream_gene_variant	0.998127	813046	6	28	No changes	Delayed	FALSE	15	6	22.2	Not in Antigenic Site	Not in a G domain	Not in L domain
RSV/B/BA	4190	SH	SNV	.	C	A	upstream_gene_variant	0.99772	813024	2	5	No changes	Delayed	FALSE	13	5	23.7	Not in Antigenic Site	Not in a G domain	Not in L domain
RSV/B/BA	4190	SH	SNV	.	C	A	upstream_gene_variant	0.997857	813024	3	8	No changes	Delayed	FALSE	13	5	25.2	Not in Antigenic Site	Not in a G domain	Not in L domain
RSV/B/BA	4190	SH	SNV	.	C	T	upstream_gene_variant	0.990783	813026	1	0	No changes	Delayed	FALSE	13	5	21.7	Not in Antigenic Site	Not in a G domain	Not in L domain
RSV/B/BA	4190	SH	SNV	.	C	T	upstream_gene_variant	0.99631	813026	2	2	No changes	Delayed	FALSE	13	5	24.5	Not in Antigenic Site	Not in a G domain	Not in L domain
RSV/B/BA	4190	SH	SNV	.	C	T	upstream_gene_variant	0.995715	813026	3	6	No changes	Delayed	FALSE	13	5	23.2	Not in Antigenic Site	Not in a G domain	Not in L domain
RSV/B/BA	4190	SH	SNV	.	C	T	upstream_gene_variant	0.99805	813032	1	0	No changes	Delayed	FALSE	13	5	23	Not in Antigenic Site	Not in a G domain	Not in L domain
RSV/B/BA	4190	SH	SNV	.	C	T	upstream_gene_variant	1	813032	2	5	No changes	Delayed	FALSE	13	5	23.6	Not in Antigenic Site	Not in a G domain	Not in L domain
RSV/B/BA	4190	SH	SNV	.	C	T	upstream_gene_variant	0.996399	813035	1	0	No changes	Delayed	FALSE	13	5	21	Not in Antigenic Site	Not in a G domain	Not in L domain
RSV/B/BA	4190	SH	SNV	.	C	T	upstream_gene_variant	0.994945	813035	2	4	No changes	Delayed	FALSE	13	5	21.2	Not in Antigenic Site	Not in a G domain	Not in L domain
RSV/B/BA	4190	SH	SNV	.	C	T	upstream_gene_variant	0.960784	813035	3	7	No changes	Delayed	FALSE	13	5	28.6	Not in Antigenic Site	Not in a G domain	Not in L domain
RSV/B/BA	4190	SH	SNV	.	C	T	upstream_gene_variant	0.997423	813035	4	14	No changes	Delayed	FALSE	13	5	24.9	Not in Antigenic Site	Not in a G domain	Not in L domain
RSV/B/BA	4190	SH	SNV	.	C	T	upstream_gene_variant	0.995624	813037	1	0	No changes	Delayed	FALSE	13	5	19.1	Not in Antigenic Site	Not in a G domain	Not in L domain
RSV/B/BA	4190	SH	SNV	.	C	T	upstream_gene_variant	0.995828	813037	2	2	No changes	Delayed	FALSE	13	5	21.6	Not in Antigenic Site	Not in a G domain	Not in L domain
RSV/B/BA	4600	G	SNV	.	C	A	upstream_gene_variant	0.993633	813010	1	0	No changes	Normal	FALSE	15	5	20.7	Not in Antigenic Site	Not in a G domain	Not in L domain
RSV/B/BA	4600	G	SNV	.	C	A	upstream_gene_variant	0.991614	813010	2	1	No changes	Normal	FALSE	15	5	23	Not in Antigenic Site	Not in a G domain	Not in L domain
RSV/B/BA	4600	G	SNV	.	C	A	upstream_gene_variant	0.997147	813010	3	4	No changes	Normal	FALSE	15	5	16.7	Not in Antigenic Site	Not in a G domain	Not in L domain
RSV/B/BA	4600	G	SNV	.	C	A	upstream_gene_variant	0.995091	813014	2	4	No changes	Delayed	FALSE	15	5	18.7	Not in Antigenic Site	Not in a G domain	Not in L domain
RSV/B/BA	4600	G	SNV	.	C	A	upstream_gene_variant	0.994803	813014	3	5	No changes	Delayed	FALSE	15	5	21.5	Not in Antigenic Site	Not in a G domain	Not in L domain
RSV/B/BA	4600	G	SNV	.	C	A	upstream_gene_variant	0.996147	813014	4	11	No changes	Delayed	FALSE	15	5	22.7	Not in Antigenic Site	Not in a G domain	Not in L domain
RSV/B/BA	4600	G	SNV	.	C	T	upstream_gene_variant	0.990591	813026	1	0	No changes	Delayed	FALSE	15	5	21.7	Not in Antigenic Site	Not in a G domain	Not in L domain
RSV/B/BA	4600	G	SNV	.	C	T	upstream_gene_variant	0.995066	813026	2	2	No changes	Delayed	FALSE	15	5	24.5	Not in Antigenic Site	Not in a G domain	Not in L domain
RSV/B/BA	4600	G	SNV	.	C	T	upstream_gene_variant	0.996446	813026	3	6	No changes	Delayed	FALSE	15	5	23.2	Not in Antigenic Site	Not in a G domain	Not in L domain
RSV/B/BA	4600	G	SNV	.	C	T	upstream_gene_variant	0.993344	813035	1	0	No changes	Delayed	FALSE	15	5	21	Not in Antigenic Site	Not in a G domain	Not in L domain
RSV/B/BA	4600	G	SNV	.	C	T	upstream_gene_variant	0.997137	813035	2	4	No changes	Delayed	FALSE	15	5	21.2	Not in Antigenic Site	Not in a G domain	Not in L domain
RSV/B/BA	4600	G	SNV	.	C	T	upstream_gene_variant	1	813035	3	7	No changes	Delayed	FALSE	15	5	28.6	Not in Antigenic Site	Not in a G domain	Not in L domain
RSV/B/BA	4600	G	SNV	.	C	T	upstream_gene_variant	0.996441	813035	4	14	No changes	Delayed	FALSE	15	5	24.9	Not in Antigenic Site	Not in a G domain	Not in L domain
RSV/B/BA	4600	G	SNV	.	C	T	upstream_gene_variant	0.992336	813037	1	0	No changes	Delayed	FALSE	15	5	19.1	Not in Antigenic Site	Not in a G domain	Not in L domain
RSV/B/BA	4600	G	SNV	.	C	T	upstream_gene_variant	0.994135	813037	2	2	No changes	Delayed	FALSE	15	5	21.6	Not in Antigenic Site	Not in a G domain	Not in L domain
RSV/B/BA	10380	L	SNV	L607L	C	T	synonymous	0.994436	813012	1	0	No changes	Normal	FALSE	11	5	22.8	Not in Antigenic Site	Not in a G domain	RNA dependent RNA polymerization (RdRp)
RSV/B/BA	10380	L	SNV	L607L	C	T	synonymous	1	813012	2	4	No changes	Normal	FALSE	11	5	20.9	Not in Antigenic Site	Not in a G domain	RNA dependent RNA polymerization (RdRp)
RSV/B/BA	10380	L	SNV	L607L	C	T	synonymous	0.994997	813033	1	0	No changes	Normal	FALSE	11	5	19.4	Not in Antigenic Site	Not in a G domain	RNA dependent RNA polymerization (RdRp)
RSV/B/BA	10380	L	SNV	L607L	C	T	synonymous	0.988701	813033	2	2	No changes	Normal	FALSE	11	5	29.9	Not in Antigenic Site	Not in a G domain	RNA dependent RNA polymerization (RdRp)
RSV/B/BA	10380	L	SNV	L607L	C	T	synonymous	1	813033	3	5	No changes	Normal	FALSE	11	5	27.9	Not in Antigenic Site	Not in a G domain	RNA dependent RNA polymerization (RdRp)
RSV/B/BA	10380	L	SNV	L607L	C	T	synonymous	0.993289	813048	1	0	No changes	Normal	FALSE	11	5	26.4	Not in Antigenic Site	Not in a G domain	RNA dependent RNA polymerization (RdRp)
RSV/B/BA	10380	L	SNV	L607L	C	T	synonymous	0.99316	813048	2	3	No changes	Normal	FALSE	11	5	22.9	Not in Antigenic Site	Not in a G domain	RNA dependent RNA polymerization (RdRp)
RSV/B/BA	10380	L	SNV	L607L	C	T	synonymous	0.997685	813024	2	5	No changes	Delayed	FALSE	11	5	23.7	Not in Antigenic Site	Not in a G domain	RNA dependent RNA polymerization (RdRp)
RSV/B/BA	10380	L	SNV	L607L	C	T	synonymous	0.993842	813024	3	8	No changes	Delayed	FALSE	11	5	25.2	Not in Antigenic Site	Not in a G domain	RNA dependent RNA polymerization (RdRp)
RSV/B/BA	10380	L	SNV	L607L	C	T	synonymous	0.993565	813040	1	0	No changes	Delayed	FALSE	11	5	23.8	Not in Antigenic Site	Not in a G domain	RNA dependent RNA polymerization (RdRp)
RSV/B/BA	10380	L	SNV	L607L	C	T	synonymous	0.925	813040	2	7	No changes	Delayed	FALSE	11	5	29.4	Not in Antigenic Site	Not in a G domain	RNA dependent RNA polymerization (RdRp)
RSV/A/ON	15262	L	SNV	.	N	A	downstream_gene_variant	0.971698	813003	1	0	No changes	Delayed	FALSE	8	5	16.4	Not in Antigenic Site	Not in a G domain	Not in L domain
RSV/A/ON	15262	L	SNV	.	N	A	downstream_gene_variant	0.991111	813006	1	0	No changes	Delayed	FALSE	8	5	16.7	Not in Antigenic Site	Not in a G domain	Not in L domain
RSV/A/ON	15262	L	SNV	.	N	A	downstream_gene_variant	0.987805	813013	1	0	No changes	Delayed	FALSE	8	5	18.2	Not in Antigenic Site	Not in a G domain	Not in L domain
RSV/A/ON	15262	L	SNV	.	N	A	downstream_gene_variant	0.958333	813017	1	0	No changes	Delayed	FALSE	8	5	20	Not in Antigenic Site	Not in a G domain	Not in L domain
RSV/A/ON	15262	L	SNV	.	N	A	downstream_gene_variant	1	813018	1	0	No changes	Delayed	FALSE	8	5	19.4	Not in Antigenic Site	Not in a G domain	Not in L domain
RSV/A/ON	15262	L	SNV	.	N	A	downstream_gene_variant	1	813018	2	2	No changes	Delayed	FALSE	8	5	19.7	Not in Antigenic Site	Not in a G domain	Not in L domain
RSV/A/ON	15262	L	SNV	.	N	A	downstream_gene_variant	0.99115	813018	3	7	No changes	Delayed	FALSE	8	5	18.5	Not in Antigenic Site	Not in a G domain	Not in L domain
RSV/A/ON	15262	L	SNV	.	N	A	downstream_gene_variant	0.970297	813018	4	14	No changes	Delayed	FALSE	8	5	18.9	Not in Antigenic Site	Not in a G domain	Not in L domain
RSV/B/BA	1663	N	SNV	D175D	T	C	synonymous	0.998958	813033	1	0	No changes	Normal	FALSE	10	4	19.4	Not in Antigenic Site	Not in a G domain	Not in L domain
RSV/B/BA	1663	N	SNV	D175D	T	C	synonymous	1	813033	2	2	No changes	Normal	FALSE	10	4	29.9	Not in Antigenic Site	Not in a G domain	Not in L domain
RSV/B/BA	1663	N	SNV	D175D	T	C	synonymous	0.984252	813033	3	5	No changes	Normal	FALSE	10	4	27.9	Not in Antigenic Site	Not in a G domain	Not in L domain
RSV/B/BA	1663	N	SNV	D175D	T	C	synonymous	0.997029	813048	1	0	No changes	Normal	FALSE	10	4	26.4	Not in Antigenic Site	Not in a G domain	Not in L domain
RSV/B/BA	1663	N	SNV	D175D	T	C	synonymous	0.997574	813048	2	3	No changes	Normal	FALSE	10	4	22.9	Not in Antigenic Site	Not in a G domain	Not in L domain
RSV/B/BA	1663	N	SNV	D175D	T	C	synonymous	0.999153	813024	2	5	No changes	Delayed	FALSE	10	4	23.7	Not in Antigenic Site	Not in a G domain	Not in L domain
RSV/B/BA	1663	N	SNV	D175D	T	C	synonymous	0.996828	813024	3	8	No changes	Delayed	FALSE	10	4	25.2	Not in Antigenic Site	Not in a G domain	Not in L domain
RSV/B/BA	1663	N	SNV	D175D	T	C	synonymous	0.997436	813040	1	0	No changes	Delayed	FALSE	10	4	23.8	Not in Antigenic Site	Not in a G domain	Not in L domain
RSV/B/BA	1663	N	SNV	D175D	T	C	synonymous	0.964912	813040	2	7	No changes	Delayed	FALSE	10	4	29.4	Not in Antigenic Site	Not in a G domain	Not in L domain
RSV/B/BA	1663	N	SNV	D175D	T	C	synonymous	1	813040	3	14	No changes	Delayed	FALSE	10	4	29.5	Not in Antigenic Site	Not in a G domain	Not in L domain
RSV/B/BA	1738	N	SNV	L200L	A	G	synonymous	0.995719	813012	1	0	No changes	Normal	FALSE	11	4	22.8	Not in Antigenic Site	Not in a G domain	Not in L domain
RSV/B/BA	1738	N	SNV	L200L	A	G	synonymous	0.997167	813012	2	4	No changes	Normal	FALSE	11	4	20.9	Not in Antigenic Site	Not in a G domain	Not in L domain
RSV/B/BA	1738	N	SNV	L200L	A	G	synonymous	0.997177	813026	1	0	No changes	Delayed	FALSE	11	4	21.7	Not in Antigenic Site	Not in a G domain	Not in L domain
RSV/B/BA	1738	N	SNV	L200L	A	G	synonymous	0.997763	813026	2	2	No changes	Delayed	FALSE	11	4	24.5	Not in Antigenic Site	Not in a G domain	Not in L domain
RSV/B/BA	1738	N	SNV	L200L	A	G	synonymous	0.998416	813026	3	6	No changes	Delayed	FALSE	11	4	23.2	Not in Antigenic Site	Not in a G domain	Not in L domain
RSV/B/BA	1738	N	SNV	L200L	A	G	synonymous	0.997457	813035	1	0	No changes	Delayed	FALSE	11	4	21	Not in Antigenic Site	Not in a G domain	Not in L domain
RSV/B/BA	1738	N	SNV	L200L	A	G	synonymous	0.997029	813035	2	4	No changes	Delayed	FALSE	11	4	21.2	Not in Antigenic Site	Not in a G domain	Not in L domain
RSV/B/BA	1738	N	SNV	L200L	A	G	synonymous	1	813035	3	7	No changes	Delayed	FALSE	11	4	28.6	Not in Antigenic Site	Not in a G domain	Not in L domain
RSV/B/BA	1738	N	SNV	L200L	A	G	synonymous	1	813035	4	14	No changes	Delayed	FALSE	11	4	24.9	Not in Antigenic Site	Not in a G domain	Not in L domain
RSV/B/BA	1738	N	SNV	L200L	A	G	synonymous	0.998244	813037	1	0	No changes	Delayed	FALSE	11	4	19.1	Not in Antigenic Site	Not in a G domain	Not in L domain
RSV/B/BA	1738	N	SNV	L200L	A	G	synonymous	0.996697	813037	2	2	No changes	Delayed	FALSE	11	4	21.6	Not in Antigenic Site	Not in a G domain	Not in L domain
RSV/B/BA	1999	N	SNV	V287V	C	T	synonymous	0.997061	813012	1	0	No changes	Normal	FALSE	10	4	22.8	Not in Antigenic Site	Not in a G domain	Not in L domain
RSV/B/BA	1999	N	SNV	V287V	C	T	synonymous	0.995327	813012	2	4	No changes	Normal	FALSE	10	4	20.9	Not in Antigenic Site	Not in a G domain	Not in L domain
RSV/B/BA	1999	N	SNV	V287V	C	T	synonymous	0.996705	813033	1	0	No changes	Normal	FALSE	10	4	19.4	Not in Antigenic Site	Not in a G domain	Not in L domain
RSV/B/BA	1999	N	SNV	V287V	C	T	synonymous	1	813033	2	2	No changes	Normal	FALSE	10	4	29.9	Not in Antigenic Site	Not in a G domain	Not in L domain
RSV/B/BA	1999	N	SNV	V287V	C	T	synonymous	1	813033	3	5	No changes	Normal	FALSE	10	4	27.9	Not in Antigenic Site	Not in a G domain	Not in L domain
RSV/B/BA	1999	N	SNV	V287V	C	T	synonymous	0.992697	813048	1	0	No changes	Normal	FALSE	10	4	26.4	Not in Antigenic Site	Not in a G domain	Not in L domain
RSV/B/BA	1999	N	SNV	V287V	C	T	synonymous	0.995713	813048	2	3	No changes	Normal	FALSE	10	4	22.9	Not in Antigenic Site	Not in a G domain	Not in L domain
RSV/B/BA	1999	N	SNV	V287V	C	T	synonymous	0.995792	813040	1	0	No changes	Delayed	FALSE	10	4	23.8	Not in Antigenic Site	Not in a G domain	Not in L domain
RSV/B/BA	1999	N	SNV	V287V	C	T	synonymous	0.987805	813040	2	7	No changes	Delayed	FALSE	10	4	29.4	Not in Antigenic Site	Not in a G domain	Not in L domain
RSV/B/BA	1999	N	SNV	V287V	C	T	synonymous	0.961538	813040	3	14	No changes	Delayed	FALSE	10	4	29.5	Not in Antigenic Site	Not in a G domain	Not in L domain
RSV/B/BA	2553	P	SNV	A69A	C	T	synonymous	0.989244	813026	1	0	No changes	Delayed	FALSE	11	4	21.7	Not in Antigenic Site	Not in a G domain	Not in L domain
RSV/B/BA	2553	P	SNV	A69A	C	T	synonymous	0.995247	813026	2	2	No changes	Delayed	FALSE	11	4	24.5	Not in Antigenic Site	Not in a G domain	Not in L domain
RSV/B/BA	2553	P	SNV	A69A	C	T	synonymous	0.996704	813026	3	6	No changes	Delayed	FALSE	11	4	23.2	Not in Antigenic Site	Not in a G domain	Not in L domain
RSV/B/BA	2553	P	SNV	A69A	C	T	synonymous	0.996012	813032	1	0	No changes	Delayed	FALSE	11	4	23	Not in Antigenic Site	Not in a G domain	Not in L domain
RSV/B/BA	2553	P	SNV	A69A	C	T	synonymous	0.995429	813032	2	5	No changes	Delayed	FALSE	11	4	23.6	Not in Antigenic Site	Not in a G domain	Not in L domain
RSV/B/BA	2553	P	SNV	A69A	C	T	synonymous	0.996153	813035	1	0	No changes	Delayed	FALSE	11	4	21	Not in Antigenic Site	Not in a G domain	Not in L domain
RSV/B/BA	2553	P	SNV	A69A	C	T	synonymous	0.997308	813035	2	4	No changes	Delayed	FALSE	11	4	21.2	Not in Antigenic Site	Not in a G domain	Not in L domain
RSV/B/BA	2553	P	SNV	A69A	C	T	synonymous	0.975309	813035	3	7	No changes	Delayed	FALSE	11	4	28.6	Not in Antigenic Site	Not in a G domain	Not in L domain
RSV/B/BA	2553	P	SNV	A69A	C	T	synonymous	0.994516	813035	4	14	No changes	Delayed	FALSE	11	4	24.9	Not in Antigenic Site	Not in a G domain	Not in L domain
RSV/B/BA	2553	P	SNV	A69A	C	T	synonymous	0.99444	813037	1	0	No changes	Delayed	FALSE	11	4	19.1	Not in Antigenic Site	Not in a G domain	Not in L domain
RSV/B/BA	2553	P	SNV	A69A	C	T	synonymous	0.99229	813037	2	2	No changes	Delayed	FALSE	11	4	21.6	Not in Antigenic Site	Not in a G domain	Not in L domain
RSV/B/BA	3087	M	SNV	.	A	G	upstream_gene_variant	0.993641	813033	1	0	No changes	Normal	FALSE	10	4	19.4	Not in Antigenic Site	Not in a G domain	Not in L domain
RSV/B/BA	3087	M	SNV	.	A	G	upstream_gene_variant	0.993506	813033	2	2	No changes	Normal	FALSE	10	4	29.9	Not in Antigenic Site	Not in a G domain	Not in L domain
RSV/B/BA	3087	M	SNV	.	A	G	upstream_gene_variant	0.994819	813033	3	5	No changes	Normal	FALSE	10	4	27.9	Not in Antigenic Site	Not in a G domain	Not in L domain
RSV/B/BA	3087	M	SNV	.	A	G	upstream_gene_variant	0.987038	813048	1	0	No changes	Normal	FALSE	10	4	26.4	Not in Antigenic Site	Not in a G domain	Not in L domain
RSV/B/BA	3087	M	SNV	.	A	G	upstream_gene_variant	0.989682	813048	2	3	No changes	Normal	FALSE	10	4	22.9	Not in Antigenic Site	Not in a G domain	Not in L domain
RSV/B/BA	3087	M	SNV	.	A	G	upstream_gene_variant	0.995665	813024	2	5	No changes	Delayed	FALSE	10	4	23.7	Not in Antigenic Site	Not in a G domain	Not in L domain
RSV/B/BA	3087	M	SNV	.	A	G	upstream_gene_variant	0.996732	813024	3	8	No changes	Delayed	FALSE	10	4	25.2	Not in Antigenic Site	Not in a G domain	Not in L domain
RSV/B/BA	3087	M	SNV	.	A	G	upstream_gene_variant	0.995238	813040	1	0	No changes	Delayed	FALSE	10	4	23.8	Not in Antigenic Site	Not in a G domain	Not in L domain
RSV/B/BA	3087	M	SNV	.	A	G	upstream_gene_variant	0.985075	813040	2	7	No changes	Delayed	FALSE	10	4	29.4	Not in Antigenic Site	Not in a G domain	Not in L domain
RSV/B/BA	3087	M	SNV	.	A	G	upstream_gene_variant	1	813040	3	14	No changes	Delayed	FALSE	10	4	29.5	Not in Antigenic Site	Not in a G domain	Not in L domain
RSV/B/BA	3137	M	SNV	.	T	C	upstream_gene_variant	0.996674	813010	1	0	No changes	Normal	FALSE	11	4	20.7	Not in Antigenic Site	Not in a G domain	Not in L domain
RSV/B/BA	3137	M	SNV	.	T	C	upstream_gene_variant	0.993818	813010	2	1	No changes	Normal	FALSE	11	4	23	Not in Antigenic Site	Not in a G domain	Not in L domain
RSV/B/BA	3137	M	SNV	.	T	C	upstream_gene_variant	0.997839	813010	3	4	No changes	Normal	FALSE	11	4	16.7	Not in Antigenic Site	Not in a G domain	Not in L domain
RSV/B/BA	3137	M	SNV	.	T	C	upstream_gene_variant	0.998022	813012	1	0	No changes	Normal	FALSE	11	4	22.8	Not in Antigenic Site	Not in a G domain	Not in L domain
RSV/B/BA	3137	M	SNV	.	T	C	upstream_gene_variant	1	813012	2	4	No changes	Normal	FALSE	11	4	20.9	Not in Antigenic Site	Not in a G domain	Not in L domain
RSV/B/BA	3137	M	SNV	.	T	C	upstream_gene_variant	0.997913	813014	2	4	No changes	Delayed	FALSE	11	4	18.7	Not in Antigenic Site	Not in a G domain	Not in L domain
RSV/B/BA	3137	M	SNV	.	T	C	upstream_gene_variant	0.997515	813014	3	5	No changes	Delayed	FALSE	11	4	21.5	Not in Antigenic Site	Not in a G domain	Not in L domain
RSV/B/BA	3137	M	SNV	.	T	C	upstream_gene_variant	0.997675	813014	4	11	No changes	Delayed	FALSE	11	4	22.7	Not in Antigenic Site	Not in a G domain	Not in L domain
RSV/B/BA	3137	M	SNV	.	T	C	upstream_gene_variant	0.996796	813026	1	0	No changes	Delayed	FALSE	11	4	21.7	Not in Antigenic Site	Not in a G domain	Not in L domain
RSV/B/BA	3137	M	SNV	.	T	C	upstream_gene_variant	0.996454	813026	2	2	No changes	Delayed	FALSE	11	4	24.5	Not in Antigenic Site	Not in a G domain	Not in L domain
RSV/B/BA	3137	M	SNV	.	T	C	upstream_gene_variant	0.996471	813026	3	6	No changes	Delayed	FALSE	11	4	23.2	Not in Antigenic Site	Not in a G domain	Not in L domain
RSV/B/BA	3519	M	SNV	S86S	T	C	synonymous	0.998476	813033	1	0	No changes	Normal	FALSE	9	4	19.4	Not in Antigenic Site	Not in a G domain	Not in L domain
RSV/B/BA	3519	M	SNV	S86S	T	C	synonymous	1	813033	2	2	No changes	Normal	FALSE	9	4	29.9	Not in Antigenic Site	Not in a G domain	Not in L domain
RSV/B/BA	3519	M	SNV	S86S	T	C	synonymous	1	813033	3	5	No changes	Normal	FALSE	9	4	27.9	Not in Antigenic Site	Not in a G domain	Not in L domain
RSV/B/BA	3519	M	SNV	S86S	T	C	synonymous	0.998431	813048	1	0	No changes	Normal	FALSE	9	4	26.4	Not in Antigenic Site	Not in a G domain	Not in L domain
RSV/B/BA	3519	M	SNV	S86S	T	C	synonymous	0.997881	813048	2	3	No changes	Normal	FALSE	9	4	22.9	Not in Antigenic Site	Not in a G domain	Not in L domain
RSV/B/BA	3519	M	SNV	S86S	T	C	synonymous	0.998366	813032	1	0	No changes	Delayed	FALSE	9	4	23	Not in Antigenic Site	Not in a G domain	Not in L domain
RSV/B/BA	3519	M	SNV	S86S	T	C	synonymous	0.995098	813032	2	5	No changes	Delayed	FALSE	9	4	23.6	Not in Antigenic Site	Not in a G domain	Not in L domain
RSV/B/BA	3519	M	SNV	S86S	T	C	synonymous	1	813040	1	0	No changes	Delayed	FALSE	9	4	23.8	Not in Antigenic Site	Not in a G domain	Not in L domain
RSV/B/BA	3519	M	SNV	S86S	T	C	synonymous	0.977273	813040	2	7	No changes	Delayed	FALSE	9	4	29.4	Not in Antigenic Site	Not in a G domain	Not in L domain
RSV/B/BA	3690	M	SNV	I143I	C	T	synonymous	0.993184	813033	1	0	No changes	Normal	FALSE	9	4	19.4	Not in Antigenic Site	Not in a G domain	Not in L domain
RSV/B/BA	3690	M	SNV	I143I	C	T	synonymous	0.994382	813033	2	2	No changes	Normal	FALSE	9	4	29.9	Not in Antigenic Site	Not in a G domain	Not in L domain
RSV/B/BA	3690	M	SNV	I143I	C	T	synonymous	0.99	813033	3	5	No changes	Normal	FALSE	9	4	27.9	Not in Antigenic Site	Not in a G domain	Not in L domain
RSV/B/BA	3690	M	SNV	I143I	C	T	synonymous	0.994194	813048	1	0	No changes	Normal	FALSE	9	4	26.4	Not in Antigenic Site	Not in a G domain	Not in L domain
RSV/B/BA	3690	M	SNV	I143I	C	T	synonymous	0.985657	813048	2	3	No changes	Normal	FALSE	9	4	22.9	Not in Antigenic Site	Not in a G domain	Not in L domain
RSV/B/BA	3690	M	SNV	I143I	C	T	synonymous	0.99505	813024	2	5	No changes	Delayed	FALSE	9	4	23.7	Not in Antigenic Site	Not in a G domain	Not in L domain
RSV/B/BA	3690	M	SNV	I143I	C	T	synonymous	0.993377	813024	3	8	No changes	Delayed	FALSE	9	4	25.2	Not in Antigenic Site	Not in a G domain	Not in L domain
RSV/B/BA	3690	M	SNV	I143I	C	T	synonymous	0.990816	813040	1	0	No changes	Delayed	FALSE	9	4	23.8	Not in Antigenic Site	Not in a G domain	Not in L domain
RSV/B/BA	3690	M	SNV	I143I	C	T	synonymous	0.934783	813040	2	7	No changes	Delayed	FALSE	9	4	29.4	Not in Antigenic Site	Not in a G domain	Not in L domain
RSV/B/BA	3981	M	SNV	T240T	T	C	synonymous	0.995553	813024	2	5	No changes	Delayed	FALSE	11	4	23.7	Not in Antigenic Site	Not in a G domain	Not in L domain
RSV/B/BA	3981	M	SNV	T240T	T	C	synonymous	0.996721	813024	3	8	No changes	Delayed	FALSE	11	4	25.2	Not in Antigenic Site	Not in a G domain	Not in L domain
RSV/B/BA	3981	M	SNV	T240T	T	C	synonymous	0.987942	813026	1	0	No changes	Delayed	FALSE	11	4	21.7	Not in Antigenic Site	Not in a G domain	Not in L domain
RSV/B/BA	3981	M	SNV	T240T	T	C	synonymous	0.996795	813026	2	2	No changes	Delayed	FALSE	11	4	24.5	Not in Antigenic Site	Not in a G domain	Not in L domain
RSV/B/BA	3981	M	SNV	T240T	T	C	synonymous	0.997288	813026	3	6	No changes	Delayed	FALSE	11	4	23.2	Not in Antigenic Site	Not in a G domain	Not in L domain
RSV/B/BA	3981	M	SNV	T240T	T	C	synonymous	0.996991	813035	1	0	No changes	Delayed	FALSE	11	4	21	Not in Antigenic Site	Not in a G domain	Not in L domain
RSV/B/BA	3981	M	SNV	T240T	T	C	synonymous	0.997536	813035	2	4	No changes	Delayed	FALSE	11	4	21.2	Not in Antigenic Site	Not in a G domain	Not in L domain
RSV/B/BA	3981	M	SNV	T240T	T	C	synonymous	0.99115	813035	3	7	No changes	Delayed	FALSE	11	4	28.6	Not in Antigenic Site	Not in a G domain	Not in L domain
RSV/B/BA	3981	M	SNV	T240T	T	C	synonymous	0.998062	813035	4	14	No changes	Delayed	FALSE	11	4	24.9	Not in Antigenic Site	Not in a G domain	Not in L domain
RSV/B/BA	3981	M	SNV	T240T	T	C	synonymous	0.995295	813037	1	0	No changes	Delayed	FALSE	11	4	19.1	Not in Antigenic Site	Not in a G domain	Not in L domain
RSV/B/BA	3981	M	SNV	T240T	T	C	synonymous	0.996581	813037	2	2	No changes	Delayed	FALSE	11	4	21.6	Not in Antigenic Site	Not in a G domain	Not in L domain
RSV/B/BA	4091	SH	SNV	.	T	C	upstream_gene_variant	0.996042	813010	1	0	No changes	Normal	FALSE	11	4	20.7	Not in Antigenic Site	Not in a G domain	Not in L domain
RSV/B/BA	4091	SH	SNV	.	T	C	upstream_gene_variant	0.990775	813010	2	1	No changes	Normal	FALSE	11	4	23	Not in Antigenic Site	Not in a G domain	Not in L domain
RSV/B/BA	4091	SH	SNV	.	T	C	upstream_gene_variant	0.996615	813010	3	4	No changes	Normal	FALSE	11	4	16.7	Not in Antigenic Site	Not in a G domain	Not in L domain
RSV/B/BA	4091	SH	SNV	.	T	C	upstream_gene_variant	0.993846	813012	1	0	No changes	Normal	FALSE	11	4	22.8	Not in Antigenic Site	Not in a G domain	Not in L domain
RSV/B/BA	4091	SH	SNV	.	T	C	upstream_gene_variant	0.994555	813012	2	4	No changes	Normal	FALSE	11	4	20.9	Not in Antigenic Site	Not in a G domain	Not in L domain
RSV/B/BA	4091	SH	SNV	.	T	C	upstream_gene_variant	0.997768	813014	2	4	No changes	Delayed	FALSE	11	4	18.7	Not in Antigenic Site	Not in a G domain	Not in L domain
RSV/B/BA	4091	SH	SNV	.	T	C	upstream_gene_variant	0.997419	813014	3	5	No changes	Delayed	FALSE	11	4	21.5	Not in Antigenic Site	Not in a G domain	Not in L domain
RSV/B/BA	4091	SH	SNV	.	T	C	upstream_gene_variant	0.995773	813014	4	11	No changes	Delayed	FALSE	11	4	22.7	Not in Antigenic Site	Not in a G domain	Not in L domain
RSV/B/BA	4091	SH	SNV	.	T	C	upstream_gene_variant	0.284808	813026	1	0	No changes	Delayed	FALSE	11	4	21.7	Not in Antigenic Site	Not in a G domain	Not in L domain
RSV/B/BA	4091	SH	SNV	.	T	C	upstream_gene_variant	0.266454	813026	2	2	No changes	Delayed	FALSE	11	4	24.5	Not in Antigenic Site	Not in a G domain	Not in L domain
RSV/B/BA	4091	SH	SNV	.	T	C	upstream_gene_variant	0.258333	813026	3	6	No changes	Delayed	FALSE	11	4	23.2	Not in Antigenic Site	Not in a G domain	Not in L domain
RSV/A/ON	4615	G	Indel	.	TA	T	upstream_gene_variant	0.95666	813001	1	0	No changes	Normal	FALSE	12	4	23.3	Not in Antigenic Site	Not in a G domain	Not in L domain
RSV/A/ON	4615	G	Indel	.	TA	T	upstream_gene_variant	0.724138	813001	2	4	No changes	Normal	FALSE	12	4	27.7	Not in Antigenic Site	Not in a G domain	Not in L domain
RSV/A/ON	4615	G	Indel	.	TA	T	upstream_gene_variant	0.9449	813018	1	0	No changes	Delayed	FALSE	12	4	19.4	Not in Antigenic Site	Not in a G domain	Not in L domain
RSV/A/ON	4615	G	Indel	.	TA	T	upstream_gene_variant	0.943922	813018	2	2	No changes	Delayed	FALSE	12	4	19.7	Not in Antigenic Site	Not in a G domain	Not in L domain
RSV/A/ON	4615	G	Indel	.	TA	T	upstream_gene_variant	0.934188	813018	3	7	No changes	Delayed	FALSE	12	4	18.5	Not in Antigenic Site	Not in a G domain	Not in L domain
RSV/A/ON	4615	G	Indel	.	TA	T	upstream_gene_variant	0.919172	813018	4	14	No changes	Delayed	FALSE	12	4	18.9	Not in Antigenic Site	Not in a G domain	Not in L domain
RSV/A/ON	4615	G	Indel	.	TA	T	upstream_gene_variant	0.915643	813018	5	21	No changes	Delayed	FALSE	12	4	23.6	Not in Antigenic Site	Not in a G domain	Not in L domain
RSV/A/ON	4615	G	Indel	.	TA	T	upstream_gene_variant	0.888041	813025	1	0	No changes	Delayed	FALSE	12	4	23.8	Not in Antigenic Site	Not in a G domain	Not in L domain
RSV/A/ON	4615	G	Indel	.	TA	T	upstream_gene_variant	0.930751	813025	2	5	No changes	Delayed	FALSE	12	4	25	Not in Antigenic Site	Not in a G domain	Not in L domain
RSV/A/ON	4615	G	Indel	.	TA	T	upstream_gene_variant	0.922441	813036	1	0	No changes	Delayed	FALSE	12	4	23.5	Not in Antigenic Site	Not in a G domain	Not in L domain
RSV/A/ON	4615	G	Indel	.	TA	T	upstream_gene_variant	0.761345	813036	2	4	No changes	Delayed	FALSE	12	4	27	Not in Antigenic Site	Not in a G domain	Not in L domain
RSV/A/ON	4615	G	Indel	.	TA	T	upstream_gene_variant	0.938762	813036	3	5	No changes	Delayed	FALSE	12	4	21.8	Not in Antigenic Site	Not in a G domain	Not in L domain
RSV/B/BA	5236	G	SNV	I183I	T	C	synonymous	0.993268	813010	1	0	No changes	Normal	FALSE	12	4	20.7	Not in Antigenic Site	Central conserved domain	Not in L domain
RSV/B/BA	5236	G	SNV	I183I	T	C	synonymous	0.988563	813010	2	1	No changes	Normal	FALSE	12	4	23	Not in Antigenic Site	Central conserved domain	Not in L domain
RSV/B/BA	5236	G	SNV	I183I	T	C	synonymous	0.995751	813010	3	4	No changes	Normal	FALSE	12	4	16.7	Not in Antigenic Site	Central conserved domain	Not in L domain
RSV/B/BA	5236	G	SNV	I183I	T	C	synonymous	0.995478	813014	2	4	No changes	Delayed	FALSE	12	4	18.7	Not in Antigenic Site	Central conserved domain	Not in L domain
RSV/B/BA	5236	G	SNV	I183I	T	C	synonymous	0.994142	813014	3	5	No changes	Delayed	FALSE	12	4	21.5	Not in Antigenic Site	Central conserved domain	Not in L domain
RSV/B/BA	5236	G	SNV	I183I	T	C	synonymous	0.994942	813014	4	11	No changes	Delayed	FALSE	12	4	22.7	Not in Antigenic Site	Central conserved domain	Not in L domain
RSV/B/BA	5236	G	SNV	I183I	T	C	synonymous	0.992749	813035	1	0	No changes	Delayed	FALSE	12	4	21	Not in Antigenic Site	Central conserved domain	Not in L domain
RSV/B/BA	5236	G	SNV	I183I	T	C	synonymous	0.994368	813035	2	4	No changes	Delayed	FALSE	12	4	21.2	Not in Antigenic Site	Central conserved domain	Not in L domain
RSV/B/BA	5236	G	SNV	I183I	T	C	synonymous	1	813035	3	7	No changes	Delayed	FALSE	12	4	28.6	Not in Antigenic Site	Central conserved domain	Not in L domain
RSV/B/BA	5236	G	SNV	I183I	T	C	synonymous	0.993168	813035	4	14	No changes	Delayed	FALSE	12	4	24.9	Not in Antigenic Site	Central conserved domain	Not in L domain
RSV/B/BA	5236	G	SNV	I183I	T	C	synonymous	0.992661	813037	1	0	No changes	Delayed	FALSE	12	4	19.1	Not in Antigenic Site	Central conserved domain	Not in L domain
RSV/B/BA	5236	G	SNV	I183I	T	C	synonymous	0.992003	813037	2	2	No changes	Delayed	FALSE	12	4	21.6	Not in Antigenic Site	Central conserved domain	Not in L domain
RSV/B/BA	5493	G	SNV	A269V	C	T	missense	0.996821	813010	1	0	No changes	Normal	FALSE	11	4	20.7	Not in Antigenic Site	Mucin-like region II	Not in L domain
RSV/B/BA	5493	G	SNV	A269V	C	T	missense	0.996432	813010	2	1	No changes	Normal	FALSE	11	4	23	Not in Antigenic Site	Mucin-like region II	Not in L domain
RSV/B/BA	5493	G	SNV	A269V	C	T	missense	0.997269	813010	3	4	No changes	Normal	FALSE	11	4	16.7	Not in Antigenic Site	Mucin-like region II	Not in L domain
RSV/B/BA	5493	G	SNV	A269V	C	T	missense	0.996289	813012	1	0	No changes	Normal	FALSE	11	4	22.8	Not in Antigenic Site	Mucin-like region II	Not in L domain
RSV/B/BA	5493	G	SNV	A269V	C	T	missense	0.994851	813012	2	4	No changes	Normal	FALSE	11	4	20.9	Not in Antigenic Site	Mucin-like region II	Not in L domain
RSV/B/BA	5493	G	SNV	A269V	C	T	missense	0.998338	813014	2	4	No changes	Delayed	FALSE	11	4	18.7	Not in Antigenic Site	Mucin-like region II	Not in L domain
RSV/B/BA	5493	G	SNV	A269V	C	T	missense	0.997753	813014	3	5	No changes	Delayed	FALSE	11	4	21.5	Not in Antigenic Site	Mucin-like region II	Not in L domain
RSV/B/BA	5493	G	SNV	A269V	C	T	missense	0.996928	813014	4	11	No changes	Delayed	FALSE	11	4	22.7	Not in Antigenic Site	Mucin-like region II	Not in L domain
RSV/B/BA	5493	G	SNV	A269V	C	T	missense	0.997177	813040	1	0	No changes	Delayed	FALSE	11	4	23.8	Not in Antigenic Site	Mucin-like region II	Not in L domain
RSV/B/BA	5493	G	SNV	A269V	C	T	missense	0.992908	813040	2	7	No changes	Delayed	FALSE	11	4	29.4	Not in Antigenic Site	Mucin-like region II	Not in L domain
RSV/B/BA	5493	G	SNV	A269V	C	T	missense	1	813040	3	14	No changes	Delayed	FALSE	11	4	29.5	Not in Antigenic Site	Mucin-like region II	Not in L domain
RSV/A/ON	5621	G	SNV	L314P	T	C	missense	0.977221	813001	1	0	No changes	Normal	FALSE	11	4	23.3	Not in Antigenic Site	Mucin-like region II	Not in L domain
RSV/A/ON	5621	G	SNV	L314P	T	C	missense	0.98863	813018	1	0	No changes	Delayed	FALSE	11	4	19.4	Not in Antigenic Site	Mucin-like region II	Not in L domain
RSV/A/ON	5621	G	SNV	L314P	T	C	missense	0.991196	813018	2	2	No changes	Delayed	FALSE	11	4	19.7	Not in Antigenic Site	Mucin-like region II	Not in L domain
RSV/A/ON	5621	G	SNV	L314P	T	C	missense	0.991117	813018	3	7	No changes	Delayed	FALSE	11	4	18.5	Not in Antigenic Site	Mucin-like region II	Not in L domain
RSV/A/ON	5621	G	SNV	L314P	T	C	missense	0.991077	813018	4	14	No changes	Delayed	FALSE	11	4	18.9	Not in Antigenic Site	Mucin-like region II	Not in L domain
RSV/A/ON	5621	G	SNV	L314P	T	C	missense	0.993026	813018	5	21	No changes	Delayed	FALSE	11	4	23.6	Not in Antigenic Site	Mucin-like region II	Not in L domain
RSV/A/ON	5621	G	SNV	L314P	T	C	missense	0.992371	813044	1	0	No changes	Delayed	FALSE	11	4	22.5	Not in Antigenic Site	Mucin-like region II	Not in L domain
RSV/A/ON	5621	G	SNV	L314P	T	C	missense	0.975904	813044	2	6	No changes	Delayed	FALSE	11	4	29.5	Not in Antigenic Site	Mucin-like region II	Not in L domain
RSV/A/ON	5621	G	SNV	L314P	T	C	missense	0.993129	813047	1	0	No changes	Delayed	FALSE	11	4	22.7	Not in Antigenic Site	Mucin-like region II	Not in L domain
RSV/A/ON	5621	G	SNV	L314P	T	C	missense	0.99811	813047	4	14	No changes	Delayed	FALSE	11	4	26.4	Not in Antigenic Site	Mucin-like region II	Not in L domain
RSV/A/ON	5621	G	SNV	L314P	T	C	missense	0.989218	813047	5	25	No changes	Delayed	FALSE	11	4	26.6	Not in Antigenic Site	Mucin-like region II	Not in L domain
RSV/B/BA	5804	F	SNV	T29T	T	C	synonymous	0.995986	813033	1	0	No changes	Normal	FALSE	10	4	19.4	Not in Antigenic Site	Not in a G domain	Not in L domain
RSV/B/BA	5804	F	SNV	T29T	T	C	synonymous	1	813033	2	2	No changes	Normal	FALSE	10	4	29.9	Not in Antigenic Site	Not in a G domain	Not in L domain
RSV/B/BA	5804	F	SNV	T29T	T	C	synonymous	1	813033	3	5	No changes	Normal	FALSE	10	4	27.9	Not in Antigenic Site	Not in a G domain	Not in L domain
RSV/B/BA	5804	F	SNV	T29T	T	C	synonymous	0.99106	813048	1	0	No changes	Normal	FALSE	10	4	26.4	Not in Antigenic Site	Not in a G domain	Not in L domain
RSV/B/BA	5804	F	SNV	T29T	T	C	synonymous	0.994876	813048	2	3	No changes	Normal	FALSE	10	4	22.9	Not in Antigenic Site	Not in a G domain	Not in L domain
RSV/B/BA	5804	F	SNV	T29T	T	C	synonymous	0.997009	813024	2	5	No changes	Delayed	FALSE	10	4	23.7	Not in Antigenic Site	Not in a G domain	Not in L domain
RSV/B/BA	5804	F	SNV	T29T	T	C	synonymous	0.996777	813024	3	8	No changes	Delayed	FALSE	10	4	25.2	Not in Antigenic Site	Not in a G domain	Not in L domain
RSV/B/BA	5804	F	SNV	T29T	T	C	synonymous	0.996672	813040	1	0	No changes	Delayed	FALSE	10	4	23.8	Not in Antigenic Site	Not in a G domain	Not in L domain
RSV/B/BA	5804	F	SNV	T29T	T	C	synonymous	0.980769	813040	2	7	No changes	Delayed	FALSE	10	4	29.4	Not in Antigenic Site	Not in a G domain	Not in L domain
RSV/B/BA	5804	F	SNV	T29T	T	C	synonymous	1	813040	3	14	No changes	Delayed	FALSE	10	4	29.5	Not in Antigenic Site	Not in a G domain	Not in L domain
RSV/B/BA	6203	F	SNV	G162G	A	G	synonymous	0.99701	813033	1	0	No changes	Normal	FALSE	9	4	19.4	Antigenic Site V	Not in a G domain	Not in L domain
RSV/B/BA	6203	F	SNV	G162G	A	G	synonymous	0.994709	813033	2	2	No changes	Normal	FALSE	9	4	29.9	Antigenic Site V	Not in a G domain	Not in L domain
RSV/B/BA	6203	F	SNV	G162G	A	G	synonymous	0.990099	813033	3	5	No changes	Normal	FALSE	9	4	27.9	Antigenic Site V	Not in a G domain	Not in L domain
RSV/B/BA	6203	F	SNV	G162G	A	G	synonymous	0.992773	813048	1	0	No changes	Normal	FALSE	9	4	26.4	Antigenic Site V	Not in a G domain	Not in L domain
RSV/B/BA	6203	F	SNV	G162G	A	G	synonymous	0.996606	813048	2	3	No changes	Normal	FALSE	9	4	22.9	Antigenic Site V	Not in a G domain	Not in L domain
RSV/B/BA	6203	F	SNV	G162G	A	G	synonymous	0.9978	813024	2	5	No changes	Delayed	FALSE	9	4	23.7	Antigenic Site V	Not in a G domain	Not in L domain
RSV/B/BA	6203	F	SNV	G162G	A	G	synonymous	0.996979	813024	3	8	No changes	Delayed	FALSE	9	4	25.2	Antigenic Site V	Not in a G domain	Not in L domain
RSV/B/BA	6203	F	SNV	G162G	A	G	synonymous	0.997494	813040	1	0	No changes	Delayed	FALSE	9	4	23.8	Antigenic Site V	Not in a G domain	Not in L domain
RSV/B/BA	6203	F	SNV	G162G	A	G	synonymous	0.982143	813040	2	7	No changes	Delayed	FALSE	9	4	29.4	Antigenic Site V	Not in a G domain	Not in L domain
RSV/B/BA	6342	F	SNV	Q209K	C	A	missense	0.998278	813033	1	0	No changes	Normal	FALSE	9	4	19.4	Antigenic Site 0b	Not in a G domain	Not in L domain
RSV/B/BA	6342	F	SNV	Q209K	C	A	missense	1	813033	2	2	No changes	Normal	FALSE	9	4	29.9	Antigenic Site 0b	Not in a G domain	Not in L domain
RSV/B/BA	6342	F	SNV	Q209K	C	A	missense	1	813033	3	5	No changes	Normal	FALSE	9	4	27.9	Antigenic Site 0b	Not in a G domain	Not in L domain
RSV/B/BA	6342	F	SNV	Q209K	C	A	missense	0.997549	813048	1	0	No changes	Normal	FALSE	9	4	26.4	Antigenic Site 0b	Not in a G domain	Not in L domain
RSV/B/BA	6342	F	SNV	Q209K	C	A	missense	0.997036	813048	2	3	No changes	Normal	FALSE	9	4	22.9	Antigenic Site 0b	Not in a G domain	Not in L domain
RSV/B/BA	6342	F	SNV	Q209K	C	A	missense	0.998584	813024	2	5	No changes	Delayed	FALSE	9	4	23.7	Antigenic Site 0b	Not in a G domain	Not in L domain
RSV/B/BA	6342	F	SNV	Q209K	C	A	missense	0.997436	813024	3	8	No changes	Delayed	FALSE	9	4	25.2	Antigenic Site 0b	Not in a G domain	Not in L domain
RSV/B/BA	6342	F	SNV	Q209K	C	A	missense	0.998619	813040	1	0	No changes	Delayed	FALSE	9	4	23.8	Antigenic Site 0b	Not in a G domain	Not in L domain
RSV/B/BA	6342	F	SNV	Q209K	C	A	missense	1	813040	2	7	No changes	Delayed	FALSE	9	4	29.4	Antigenic Site 0b	Not in a G domain	Not in L domain
RSV/B/BA	7506	M2-1	SNV	.	C	T	upstream_gene_variant	0.992034	813010	1	0	No changes	Normal	FALSE	10	4	20.7	Not in Antigenic Site	Not in a G domain	Not in L domain
RSV/B/BA	7506	M2-1	SNV	.	C	T	upstream_gene_variant	0.991935	813010	2	1	No changes	Normal	FALSE	10	4	23	Not in Antigenic Site	Not in a G domain	Not in L domain
RSV/B/BA	7506	M2-1	SNV	.	C	T	upstream_gene_variant	0.996896	813010	3	4	No changes	Normal	FALSE	10	4	16.7	Not in Antigenic Site	Not in a G domain	Not in L domain
RSV/B/BA	7506	M2-1	SNV	.	C	T	upstream_gene_variant	0.994277	813012	1	0	No changes	Normal	FALSE	10	4	22.8	Not in Antigenic Site	Not in a G domain	Not in L domain
RSV/B/BA	7506	M2-1	SNV	.	C	T	upstream_gene_variant	0.993846	813012	2	4	No changes	Normal	FALSE	10	4	20.9	Not in Antigenic Site	Not in a G domain	Not in L domain
RSV/B/BA	7506	M2-1	SNV	.	C	T	upstream_gene_variant	0.993961	813014	2	4	No changes	Delayed	FALSE	10	4	18.7	Not in Antigenic Site	Not in a G domain	Not in L domain
RSV/B/BA	7506	M2-1	SNV	.	C	T	upstream_gene_variant	0.997029	813014	3	5	No changes	Delayed	FALSE	10	4	21.5	Not in Antigenic Site	Not in a G domain	Not in L domain
RSV/B/BA	7506	M2-1	SNV	.	C	T	upstream_gene_variant	0.995858	813014	4	11	No changes	Delayed	FALSE	10	4	22.7	Not in Antigenic Site	Not in a G domain	Not in L domain
RSV/B/BA	7506	M2-1	SNV	.	C	T	upstream_gene_variant	0.997113	813032	1	0	No changes	Delayed	FALSE	10	4	23	Not in Antigenic Site	Not in a G domain	Not in L domain
RSV/B/BA	7506	M2-1	SNV	.	C	T	upstream_gene_variant	0.989276	813032	2	5	No changes	Delayed	FALSE	10	4	23.6	Not in Antigenic Site	Not in a G domain	Not in L domain
RSV/A/ON	8857	L	SNV	S99S	G	T	synonymous	1	813027	1	0	No changes	Normal	FALSE	8	4	25.9	Not in Antigenic Site	Not in a G domain	RNA dependent RNA polymerization (RdRp)
RSV/A/ON	8857	L	SNV	S99S	G	T	synonymous	0.993046	813027	2	2	No changes	Normal	FALSE	8	4	24	Not in Antigenic Site	Not in a G domain	RNA dependent RNA polymerization (RdRp)
RSV/A/ON	8857	L	SNV	S99S	G	T	synonymous	0.995115	813006	1	0	No changes	Delayed	FALSE	8	4	16.7	Not in Antigenic Site	Not in a G domain	RNA dependent RNA polymerization (RdRp)
RSV/A/ON	8857	L	SNV	S99S	G	T	synonymous	1	813006	3	15	No changes	Delayed	FALSE	8	4	27.3	Not in Antigenic Site	Not in a G domain	RNA dependent RNA polymerization (RdRp)
RSV/A/ON	8857	L	SNV	S99S	G	T	synonymous	0.979221	813044	1	0	No changes	Delayed	FALSE	8	4	22.5	Not in Antigenic Site	Not in a G domain	RNA dependent RNA polymerization (RdRp)
RSV/A/ON	8857	L	SNV	S99S	G	T	synonymous	0.978112	813047	1	0	No changes	Delayed	FALSE	8	4	22.7	Not in Antigenic Site	Not in a G domain	RNA dependent RNA polymerization (RdRp)
RSV/A/ON	8857	L	SNV	S99S	G	T	synonymous	1	813047	4	14	No changes	Delayed	FALSE	8	4	26.4	Not in Antigenic Site	Not in a G domain	RNA dependent RNA polymerization (RdRp)
RSV/A/ON	8857	L	SNV	S99S	G	T	synonymous	0.978417	813047	5	25	No changes	Delayed	FALSE	8	4	26.6	Not in Antigenic Site	Not in a G domain	RNA dependent RNA polymerization (RdRp)
RSV/A/ON	10352	L	SNV	H598Y	C	T	missense	0.997738	813001	1	0	No changes	Normal	FALSE	11	4	23.3	Not in Antigenic Site	Not in a G domain	RNA dependent RNA polymerization (RdRp)
RSV/A/ON	10352	L	SNV	H598Y	C	T	missense	0.997546	813018	1	0	No changes	Delayed	FALSE	11	4	19.4	Not in Antigenic Site	Not in a G domain	RNA dependent RNA polymerization (RdRp)
RSV/A/ON	10352	L	SNV	H598Y	C	T	missense	0.998147	813018	2	2	No changes	Delayed	FALSE	11	4	19.7	Not in Antigenic Site	Not in a G domain	RNA dependent RNA polymerization (RdRp)
RSV/A/ON	10352	L	SNV	H598Y	C	T	missense	0.998058	813018	3	7	No changes	Delayed	FALSE	11	4	18.5	Not in Antigenic Site	Not in a G domain	RNA dependent RNA polymerization (RdRp)
RSV/A/ON	10352	L	SNV	H598Y	C	T	missense	0.997958	813018	4	14	No changes	Delayed	FALSE	11	4	18.9	Not in Antigenic Site	Not in a G domain	RNA dependent RNA polymerization (RdRp)
RSV/A/ON	10352	L	SNV	H598Y	C	T	missense	1	813018	5	21	No changes	Delayed	FALSE	11	4	23.6	Not in Antigenic Site	Not in a G domain	RNA dependent RNA polymerization (RdRp)
RSV/A/ON	10352	L	SNV	H598Y	C	T	missense	0.997014	813044	1	0	No changes	Delayed	FALSE	11	4	22.5	Not in Antigenic Site	Not in a G domain	RNA dependent RNA polymerization (RdRp)
RSV/A/ON	10352	L	SNV	H598Y	C	T	missense	1	813044	2	6	No changes	Delayed	FALSE	11	4	29.5	Not in Antigenic Site	Not in a G domain	RNA dependent RNA polymerization (RdRp)
RSV/A/ON	10352	L	SNV	H598Y	C	T	missense	0.997043	813047	1	0	No changes	Delayed	FALSE	11	4	22.7	Not in Antigenic Site	Not in a G domain	RNA dependent RNA polymerization (RdRp)
RSV/A/ON	10352	L	SNV	H598Y	C	T	missense	0.996914	813047	4	14	No changes	Delayed	FALSE	11	4	26.4	Not in Antigenic Site	Not in a G domain	RNA dependent RNA polymerization (RdRp)
RSV/A/ON	10352	L	SNV	H598Y	C	T	missense	0.995215	813047	5	25	No changes	Delayed	FALSE	11	4	26.6	Not in Antigenic Site	Not in a G domain	RNA dependent RNA polymerization (RdRp)
RSV/B/BA	11850	L	SNV	A1097A	G	A	synonymous	0.997389	813010	1	0	No changes	Normal	FALSE	11	4	20.7	Not in Antigenic Site	Not in a G domain	Capping (PRNTase)
RSV/B/BA	11850	L	SNV	A1097A	G	A	synonymous	0.993902	813010	2	1	No changes	Normal	FALSE	11	4	23	Not in Antigenic Site	Not in a G domain	Capping (PRNTase)
RSV/B/BA	11850	L	SNV	A1097A	G	A	synonymous	0.997402	813010	3	4	No changes	Normal	FALSE	11	4	16.7	Not in Antigenic Site	Not in a G domain	Capping (PRNTase)
RSV/B/BA	11850	L	SNV	A1097A	G	A	synonymous	0.997893	813033	1	0	No changes	Normal	FALSE	11	4	19.4	Not in Antigenic Site	Not in a G domain	Capping (PRNTase)
RSV/B/BA	11850	L	SNV	A1097A	G	A	synonymous	1	813033	2	2	No changes	Normal	FALSE	11	4	29.9	Not in Antigenic Site	Not in a G domain	Capping (PRNTase)
RSV/B/BA	11850	L	SNV	A1097A	G	A	synonymous	1	813033	3	5	No changes	Normal	FALSE	11	4	27.9	Not in Antigenic Site	Not in a G domain	Capping (PRNTase)
RSV/B/BA	11850	L	SNV	A1097A	G	A	synonymous	0.997061	813048	1	0	No changes	Normal	FALSE	11	4	26.4	Not in Antigenic Site	Not in a G domain	Capping (PRNTase)
RSV/B/BA	11850	L	SNV	A1097A	G	A	synonymous	0.99662	813048	2	3	No changes	Normal	FALSE	11	4	22.9	Not in Antigenic Site	Not in a G domain	Capping (PRNTase)
RSV/B/BA	11850	L	SNV	A1097A	G	A	synonymous	1	813014	2	4	No changes	Delayed	FALSE	11	4	18.7	Not in Antigenic Site	Not in a G domain	Capping (PRNTase)
RSV/B/BA	11850	L	SNV	A1097A	G	A	synonymous	1	813014	3	5	No changes	Delayed	FALSE	11	4	21.5	Not in Antigenic Site	Not in a G domain	Capping (PRNTase)
RSV/B/BA	11850	L	SNV	A1097A	G	A	synonymous	0.996988	813014	4	11	No changes	Delayed	FALSE	11	4	22.7	Not in Antigenic Site	Not in a G domain	Capping (PRNTase)
RSV/A/ON	14551	L	SNV	G1997G	C	T	synonymous	0.995859	813027	1	0	No changes	Normal	FALSE	8	4	25.9	Not in Antigenic Site	Not in a G domain	Cap methyltransferase (MT)
RSV/A/ON	14551	L	SNV	G1997G	C	T	synonymous	0.993211	813027	2	2	No changes	Normal	FALSE	8	4	24	Not in Antigenic Site	Not in a G domain	Cap methyltransferase (MT)
RSV/A/ON	14551	L	SNV	G1997G	C	T	synonymous	0.995971	813006	1	0	No changes	Delayed	FALSE	8	4	16.7	Not in Antigenic Site	Not in a G domain	Cap methyltransferase (MT)
RSV/A/ON	14551	L	SNV	G1997G	C	T	synonymous	1	813006	3	15	No changes	Delayed	FALSE	8	4	27.3	Not in Antigenic Site	Not in a G domain	Cap methyltransferase (MT)
RSV/A/ON	14551	L	SNV	G1997G	C	T	synonymous	0.994335	813044	1	0	No changes	Delayed	FALSE	8	4	22.5	Not in Antigenic Site	Not in a G domain	Cap methyltransferase (MT)
RSV/A/ON	14551	L	SNV	G1997G	C	T	synonymous	0.992456	813047	1	0	No changes	Delayed	FALSE	8	4	22.7	Not in Antigenic Site	Not in a G domain	Cap methyltransferase (MT)
RSV/A/ON	14551	L	SNV	G1997G	C	T	synonymous	0.996689	813047	4	14	No changes	Delayed	FALSE	8	4	26.4	Not in Antigenic Site	Not in a G domain	Cap methyltransferase (MT)
RSV/A/ON	14551	L	SNV	G1997G	C	T	synonymous	0.989474	813047	5	25	No changes	Delayed	FALSE	8	4	26.6	Not in Antigenic Site	Not in a G domain	Cap methyltransferase (MT)
RSV/B/BA	15054	L	SNV	E2165E	A	G	synonymous	0.988839	813026	1	0	No changes	Delayed	FALSE	11	4	21.7	Not in Antigenic Site	Not in a G domain	C-terminal domain
RSV/B/BA	15054	L	SNV	E2165E	A	G	synonymous	0.985294	813026	2	2	No changes	Delayed	FALSE	11	4	24.5	Not in Antigenic Site	Not in a G domain	C-terminal domain
RSV/B/BA	15054	L	SNV	E2165E	A	G	synonymous	0.991018	813026	3	6	No changes	Delayed	FALSE	11	4	23.2	Not in Antigenic Site	Not in a G domain	C-terminal domain
RSV/B/BA	15054	L	SNV	E2165E	A	G	synonymous	0.993075	813032	1	0	No changes	Delayed	FALSE	11	4	23	Not in Antigenic Site	Not in a G domain	C-terminal domain
RSV/B/BA	15054	L	SNV	E2165E	A	G	synonymous	0.971154	813032	2	5	No changes	Delayed	FALSE	11	4	23.6	Not in Antigenic Site	Not in a G domain	C-terminal domain
RSV/B/BA	15054	L	SNV	E2165E	A	G	synonymous	0.99091	813035	1	0	No changes	Delayed	FALSE	11	4	21	Not in Antigenic Site	Not in a G domain	C-terminal domain
RSV/B/BA	15054	L	SNV	E2165E	A	G	synonymous	0.99375	813035	2	4	No changes	Delayed	FALSE	11	4	21.2	Not in Antigenic Site	Not in a G domain	C-terminal domain
RSV/B/BA	15054	L	SNV	E2165E	A	G	synonymous	0.97561	813035	3	7	No changes	Delayed	FALSE	11	4	28.6	Not in Antigenic Site	Not in a G domain	C-terminal domain
RSV/B/BA	15054	L	SNV	E2165E	A	G	synonymous	0.991429	813035	4	14	No changes	Delayed	FALSE	11	4	24.9	Not in Antigenic Site	Not in a G domain	C-terminal domain
RSV/B/BA	15054	L	SNV	E2165E	A	G	synonymous	0.990561	813037	1	0	No changes	Delayed	FALSE	11	4	19.1	Not in Antigenic Site	Not in a G domain	C-terminal domain
RSV/B/BA	15054	L	SNV	E2165E	A	G	synonymous	0.987362	813037	2	2	No changes	Delayed	FALSE	11	4	21.6	Not in Antigenic Site	Not in a G domain	C-terminal domain
RSV/B/BA	59	NS1	SNV	.	T	C	upstream_gene_variant	0.990627	813026	1	0	No changes	Delayed	FALSE	9	3	21.7	Not in Antigenic Site	Not in a G domain	Not in L domain
RSV/B/BA	59	NS1	SNV	.	T	C	upstream_gene_variant	0.992674	813026	2	2	No changes	Delayed	FALSE	9	3	24.5	Not in Antigenic Site	Not in a G domain	Not in L domain
RSV/B/BA	59	NS1	SNV	.	T	C	upstream_gene_variant	0.997367	813026	3	6	No changes	Delayed	FALSE	9	3	23.2	Not in Antigenic Site	Not in a G domain	Not in L domain
RSV/B/BA	59	NS1	SNV	.	T	C	upstream_gene_variant	0.998422	813035	1	0	No changes	Delayed	FALSE	9	3	21	Not in Antigenic Site	Not in a G domain	Not in L domain
RSV/B/BA	59	NS1	SNV	.	T	C	upstream_gene_variant	0.998891	813035	2	4	No changes	Delayed	FALSE	9	3	21.2	Not in Antigenic Site	Not in a G domain	Not in L domain
RSV/B/BA	59	NS1	SNV	.	T	C	upstream_gene_variant	1	813035	3	7	No changes	Delayed	FALSE	9	3	28.6	Not in Antigenic Site	Not in a G domain	Not in L domain
RSV/B/BA	59	NS1	SNV	.	T	C	upstream_gene_variant	0.99596	813035	4	14	No changes	Delayed	FALSE	9	3	24.9	Not in Antigenic Site	Not in a G domain	Not in L domain
RSV/B/BA	59	NS1	SNV	.	T	C	upstream_gene_variant	0.997465	813037	1	0	No changes	Delayed	FALSE	9	3	19.1	Not in Antigenic Site	Not in a G domain	Not in L domain
RSV/B/BA	59	NS1	SNV	.	T	C	upstream_gene_variant	0.996845	813037	2	2	No changes	Delayed	FALSE	9	3	21.6	Not in Antigenic Site	Not in a G domain	Not in L domain
RSV/B/BA	158	NS1	SNV	D20D	C	T	synonymous	0.996028	813035	1	0	No changes	Delayed	FALSE	12	3	21	Not in Antigenic Site	Not in a G domain	Not in L domain
RSV/B/BA	158	NS1	SNV	D20D	C	T	synonymous	0.997404	813035	2	4	No changes	Delayed	FALSE	12	3	21.2	Not in Antigenic Site	Not in a G domain	Not in L domain
RSV/B/BA	158	NS1	SNV	D20D	C	T	synonymous	0.985075	813035	3	7	No changes	Delayed	FALSE	12	3	28.6	Not in Antigenic Site	Not in a G domain	Not in L domain
RSV/B/BA	158	NS1	SNV	D20D	C	T	synonymous	0.998106	813035	4	14	No changes	Delayed	FALSE	12	3	24.9	Not in Antigenic Site	Not in a G domain	Not in L domain
RSV/B/BA	158	NS1	SNV	D20D	C	T	synonymous	0.99503	813037	1	0	No changes	Delayed	FALSE	12	3	19.1	Not in Antigenic Site	Not in a G domain	Not in L domain
RSV/B/BA	158	NS1	SNV	D20D	C	T	synonymous	0.99565	813037	2	2	No changes	Delayed	FALSE	12	3	21.6	Not in Antigenic Site	Not in a G domain	Not in L domain
RSV/B/BA	158	NS1	SNV	D20D	C	T	synonymous	0.997586	813046	1	0	No changes	Delayed	FALSE	12	3	17.6	Not in Antigenic Site	Not in a G domain	Not in L domain
RSV/B/BA	158	NS1	SNV	D20D	C	T	synonymous	0.99709	813046	2	2	No changes	Delayed	FALSE	12	3	21.4	Not in Antigenic Site	Not in a G domain	Not in L domain
RSV/B/BA	158	NS1	SNV	D20D	C	T	synonymous	0.996041	813046	3	5	No changes	Delayed	FALSE	12	3	21.8	Not in Antigenic Site	Not in a G domain	Not in L domain
RSV/B/BA	158	NS1	SNV	D20D	C	T	synonymous	0.995624	813046	4	12	No changes	Delayed	FALSE	12	3	26.2	Not in Antigenic Site	Not in a G domain	Not in L domain
RSV/B/BA	158	NS1	SNV	D20D	C	T	synonymous	0.996524	813046	5	21	No changes	Delayed	FALSE	12	3	27	Not in Antigenic Site	Not in a G domain	Not in L domain
RSV/B/BA	158	NS1	SNV	D20D	C	T	synonymous	0.997927	813046	6	28	No changes	Delayed	FALSE	12	3	22.2	Not in Antigenic Site	Not in a G domain	Not in L domain
RSV/B/BA	161	NS1	SNV	E21E	A	G	synonymous	0.998784	813033	1	0	No changes	Normal	FALSE	8	3	19.4	Not in Antigenic Site	Not in a G domain	Not in L domain
RSV/B/BA	161	NS1	SNV	E21E	A	G	synonymous	1	813033	2	2	No changes	Normal	FALSE	8	3	29.9	Not in Antigenic Site	Not in a G domain	Not in L domain
RSV/B/BA	161	NS1	SNV	E21E	A	G	synonymous	1	813033	3	5	No changes	Normal	FALSE	8	3	27.9	Not in Antigenic Site	Not in a G domain	Not in L domain
RSV/B/BA	161	NS1	SNV	E21E	A	G	synonymous	0.998107	813048	1	0	No changes	Normal	FALSE	8	3	26.4	Not in Antigenic Site	Not in a G domain	Not in L domain
RSV/B/BA	161	NS1	SNV	E21E	A	G	synonymous	0.998922	813048	2	3	No changes	Normal	FALSE	8	3	22.9	Not in Antigenic Site	Not in a G domain	Not in L domain
RSV/B/BA	161	NS1	SNV	E21E	A	G	synonymous	0.999227	813040	1	0	No changes	Delayed	FALSE	8	3	23.8	Not in Antigenic Site	Not in a G domain	Not in L domain
RSV/B/BA	161	NS1	SNV	E21E	A	G	synonymous	0.993827	813040	2	7	No changes	Delayed	FALSE	8	3	29.4	Not in Antigenic Site	Not in a G domain	Not in L domain
RSV/B/BA	161	NS1	SNV	E21E	A	G	synonymous	1	813040	3	14	No changes	Delayed	FALSE	8	3	29.5	Not in Antigenic Site	Not in a G domain	Not in L domain
RSV/B/BA	224	NS1	SNV	A42A	C	T	synonymous	0.999533	813010	1	0	No changes	Normal	FALSE	8	3	20.7	Not in Antigenic Site	Not in a G domain	Not in L domain
RSV/B/BA	224	NS1	SNV	A42A	C	T	synonymous	0.996117	813010	2	1	No changes	Normal	FALSE	8	3	23	Not in Antigenic Site	Not in a G domain	Not in L domain
RSV/B/BA	224	NS1	SNV	A42A	C	T	synonymous	0.99865	813010	3	4	No changes	Normal	FALSE	8	3	16.7	Not in Antigenic Site	Not in a G domain	Not in L domain
RSV/B/BA	224	NS1	SNV	A42A	C	T	synonymous	0.997282	813012	1	0	No changes	Normal	FALSE	8	3	22.8	Not in Antigenic Site	Not in a G domain	Not in L domain
RSV/B/BA	224	NS1	SNV	A42A	C	T	synonymous	1	813012	2	4	No changes	Normal	FALSE	8	3	20.9	Not in Antigenic Site	Not in a G domain	Not in L domain
RSV/B/BA	224	NS1	SNV	A42A	C	T	synonymous	0.99784	813014	2	4	No changes	Delayed	FALSE	8	3	18.7	Not in Antigenic Site	Not in a G domain	Not in L domain
RSV/B/BA	224	NS1	SNV	A42A	C	T	synonymous	0.995898	813014	3	5	No changes	Delayed	FALSE	8	3	21.5	Not in Antigenic Site	Not in a G domain	Not in L domain
RSV/B/BA	224	NS1	SNV	A42A	C	T	synonymous	0.99827	813014	4	11	No changes	Delayed	FALSE	8	3	22.7	Not in Antigenic Site	Not in a G domain	Not in L domain
RSV/B/BA	371	NS1	SNV	E91E	A	G	synonymous	0.988208	813026	1	0	No changes	Delayed	FALSE	9	3	21.7	Not in Antigenic Site	Not in a G domain	Not in L domain
RSV/B/BA	371	NS1	SNV	E91E	A	G	synonymous	0.995187	813026	2	2	No changes	Delayed	FALSE	9	3	24.5	Not in Antigenic Site	Not in a G domain	Not in L domain
RSV/B/BA	371	NS1	SNV	E91E	A	G	synonymous	0.992609	813026	3	6	No changes	Delayed	FALSE	9	3	23.2	Not in Antigenic Site	Not in a G domain	Not in L domain
RSV/B/BA	371	NS1	SNV	E91E	A	G	synonymous	0.998852	813035	1	0	No changes	Delayed	FALSE	9	3	21	Not in Antigenic Site	Not in a G domain	Not in L domain
RSV/B/BA	371	NS1	SNV	E91E	A	G	synonymous	0.997209	813035	2	4	No changes	Delayed	FALSE	9	3	21.2	Not in Antigenic Site	Not in a G domain	Not in L domain
RSV/B/BA	371	NS1	SNV	E91E	A	G	synonymous	1	813035	3	7	No changes	Delayed	FALSE	9	3	28.6	Not in Antigenic Site	Not in a G domain	Not in L domain
RSV/B/BA	371	NS1	SNV	E91E	A	G	synonymous	0.998711	813035	4	14	No changes	Delayed	FALSE	9	3	24.9	Not in Antigenic Site	Not in a G domain	Not in L domain
RSV/B/BA	371	NS1	SNV	E91E	A	G	synonymous	0.997471	813037	1	0	No changes	Delayed	FALSE	9	3	19.1	Not in Antigenic Site	Not in a G domain	Not in L domain
RSV/B/BA	371	NS1	SNV	E91E	A	G	synonymous	0.998397	813037	2	2	No changes	Delayed	FALSE	9	3	21.6	Not in Antigenic Site	Not in a G domain	Not in L domain
RSV/B/BA	606	NS2	SNV	.	C	T	upstream_gene_variant	0.996625	813032	1	0	No changes	Delayed	FALSE	8	3	23	Not in Antigenic Site	Not in a G domain	Not in L domain
RSV/B/BA	606	NS2	SNV	.	C	T	upstream_gene_variant	0.992509	813032	2	5	No changes	Delayed	FALSE	8	3	23.6	Not in Antigenic Site	Not in a G domain	Not in L domain
RSV/B/BA	606	NS2	SNV	.	C	T	upstream_gene_variant	0.996739	813035	1	0	No changes	Delayed	FALSE	8	3	21	Not in Antigenic Site	Not in a G domain	Not in L domain
RSV/B/BA	606	NS2	SNV	.	C	T	upstream_gene_variant	0.999086	813035	2	4	No changes	Delayed	FALSE	8	3	21.2	Not in Antigenic Site	Not in a G domain	Not in L domain
RSV/B/BA	606	NS2	SNV	.	C	T	upstream_gene_variant	0.953488	813035	3	7	No changes	Delayed	FALSE	8	3	28.6	Not in Antigenic Site	Not in a G domain	Not in L domain
RSV/B/BA	606	NS2	SNV	.	C	T	upstream_gene_variant	0.996462	813035	4	14	No changes	Delayed	FALSE	8	3	24.9	Not in Antigenic Site	Not in a G domain	Not in L domain
RSV/B/BA	606	NS2	SNV	.	C	T	upstream_gene_variant	0.994023	813037	1	0	No changes	Delayed	FALSE	8	3	19.1	Not in Antigenic Site	Not in a G domain	Not in L domain
RSV/B/BA	606	NS2	SNV	.	C	T	upstream_gene_variant	0.994064	813037	2	2	No changes	Delayed	FALSE	8	3	21.6	Not in Antigenic Site	Not in a G domain	Not in L domain
RSV/B/BA	787	NS2	SNV	E54E	A	G	synonymous	0.989951	813026	1	0	No changes	Delayed	FALSE	9	3	21.7	Not in Antigenic Site	Not in a G domain	Not in L domain
RSV/B/BA	787	NS2	SNV	E54E	A	G	synonymous	0.996855	813026	2	2	No changes	Delayed	FALSE	9	3	24.5	Not in Antigenic Site	Not in a G domain	Not in L domain
RSV/B/BA	787	NS2	SNV	E54E	A	G	synonymous	0.997859	813026	3	6	No changes	Delayed	FALSE	9	3	23.2	Not in Antigenic Site	Not in a G domain	Not in L domain
RSV/B/BA	787	NS2	SNV	E54E	A	G	synonymous	0.997027	813035	1	0	No changes	Delayed	FALSE	9	3	21	Not in Antigenic Site	Not in a G domain	Not in L domain
RSV/B/BA	787	NS2	SNV	E54E	A	G	synonymous	0.997813	813035	2	4	No changes	Delayed	FALSE	9	3	21.2	Not in Antigenic Site	Not in a G domain	Not in L domain
RSV/B/BA	787	NS2	SNV	E54E	A	G	synonymous	1	813035	3	7	No changes	Delayed	FALSE	9	3	28.6	Not in Antigenic Site	Not in a G domain	Not in L domain
RSV/B/BA	787	NS2	SNV	E54E	A	G	synonymous	0.998611	813035	4	14	No changes	Delayed	FALSE	9	3	24.9	Not in Antigenic Site	Not in a G domain	Not in L domain
RSV/B/BA	787	NS2	SNV	E54E	A	G	synonymous	0.99675	813037	1	0	No changes	Delayed	FALSE	9	3	19.1	Not in Antigenic Site	Not in a G domain	Not in L domain
RSV/B/BA	787	NS2	SNV	E54E	A	G	synonymous	0.9954	813037	2	2	No changes	Delayed	FALSE	9	3	21.6	Not in Antigenic Site	Not in a G domain	Not in L domain
RSV/B/BA	869	NS2	SNV	T82S	A	T	missense	0.997519	813010	1	0	No changes	Normal	FALSE	8	3	20.7	Not in Antigenic Site	Not in a G domain	Not in L domain
RSV/B/BA	869	NS2	SNV	T82S	A	T	missense	0.998233	813010	2	1	No changes	Normal	FALSE	8	3	23	Not in Antigenic Site	Not in a G domain	Not in L domain
RSV/B/BA	869	NS2	SNV	T82S	A	T	missense	0.997915	813010	3	4	No changes	Normal	FALSE	8	3	16.7	Not in Antigenic Site	Not in a G domain	Not in L domain
RSV/B/BA	869	NS2	SNV	T82S	A	T	missense	0.997424	813012	1	0	No changes	Normal	FALSE	8	3	22.8	Not in Antigenic Site	Not in a G domain	Not in L domain
RSV/B/BA	869	NS2	SNV	T82S	A	T	missense	0.998459	813012	2	4	No changes	Normal	FALSE	8	3	20.9	Not in Antigenic Site	Not in a G domain	Not in L domain
RSV/B/BA	869	NS2	SNV	T82S	A	T	missense	0.997927	813014	2	4	No changes	Delayed	FALSE	8	3	18.7	Not in Antigenic Site	Not in a G domain	Not in L domain
RSV/B/BA	869	NS2	SNV	T82S	A	T	missense	0.998486	813014	3	5	No changes	Delayed	FALSE	8	3	21.5	Not in Antigenic Site	Not in a G domain	Not in L domain
RSV/B/BA	869	NS2	SNV	T82S	A	T	missense	0.997916	813014	4	11	No changes	Delayed	FALSE	8	3	22.7	Not in Antigenic Site	Not in a G domain	Not in L domain
RSV/A/ON	1041	N	SNV	.	T	C	upstream_gene_variant	0.995122	813025	1	0	No changes	Delayed	FALSE	7	3	23.8	Not in Antigenic Site	Not in a G domain	Not in L domain
RSV/A/ON	1041	N	SNV	.	T	C	upstream_gene_variant	0.997479	813025	2	5	No changes	Delayed	FALSE	7	3	25	Not in Antigenic Site	Not in a G domain	Not in L domain
RSV/A/ON	1041	N	SNV	.	T	C	upstream_gene_variant	0.995143	813044	1	0	No changes	Delayed	FALSE	7	3	22.5	Not in Antigenic Site	Not in a G domain	Not in L domain
RSV/A/ON	1041	N	SNV	.	T	C	upstream_gene_variant	0.989691	813044	2	6	No changes	Delayed	FALSE	7	3	29.5	Not in Antigenic Site	Not in a G domain	Not in L domain
RSV/A/ON	1041	N	SNV	.	T	C	upstream_gene_variant	0.99044	813047	1	0	No changes	Delayed	FALSE	7	3	22.7	Not in Antigenic Site	Not in a G domain	Not in L domain
RSV/A/ON	1041	N	SNV	.	T	C	upstream_gene_variant	0.992634	813047	4	14	No changes	Delayed	FALSE	7	3	26.4	Not in Antigenic Site	Not in a G domain	Not in L domain
RSV/A/ON	1041	N	SNV	.	T	C	upstream_gene_variant	1	813047	5	25	No changes	Delayed	FALSE	7	3	26.6	Not in Antigenic Site	Not in a G domain	Not in L domain
RSV/B/BA	1071	N	SNV	.	G	A	upstream_gene_variant	0.986935	813026	1	0	No changes	Delayed	FALSE	9	3	21.7	Not in Antigenic Site	Not in a G domain	Not in L domain
RSV/B/BA	1071	N	SNV	.	G	A	upstream_gene_variant	0.994764	813026	2	2	No changes	Delayed	FALSE	9	3	24.5	Not in Antigenic Site	Not in a G domain	Not in L domain
RSV/B/BA	1071	N	SNV	.	G	A	upstream_gene_variant	0.991986	813026	3	6	No changes	Delayed	FALSE	9	3	23.2	Not in Antigenic Site	Not in a G domain	Not in L domain
RSV/B/BA	1071	N	SNV	.	G	A	upstream_gene_variant	0.995439	813035	1	0	No changes	Delayed	FALSE	9	3	21	Not in Antigenic Site	Not in a G domain	Not in L domain
RSV/B/BA	1071	N	SNV	.	G	A	upstream_gene_variant	0.99758	813035	2	4	No changes	Delayed	FALSE	9	3	21.2	Not in Antigenic Site	Not in a G domain	Not in L domain
RSV/B/BA	1071	N	SNV	.	G	A	upstream_gene_variant	1	813035	3	7	No changes	Delayed	FALSE	9	3	28.6	Not in Antigenic Site	Not in a G domain	Not in L domain
RSV/B/BA	1071	N	SNV	.	G	A	upstream_gene_variant	1	813035	4	14	No changes	Delayed	FALSE	9	3	24.9	Not in Antigenic Site	Not in a G domain	Not in L domain
RSV/B/BA	1071	N	SNV	.	G	A	upstream_gene_variant	0.992743	813037	1	0	No changes	Delayed	FALSE	9	3	19.1	Not in Antigenic Site	Not in a G domain	Not in L domain
RSV/B/BA	1071	N	SNV	.	G	A	upstream_gene_variant	0.992918	813037	2	2	No changes	Delayed	FALSE	9	3	21.6	Not in Antigenic Site	Not in a G domain	Not in L domain
RSV/B/BA	1160	N	SNV	L8L	T	C	synonymous	0.994603	813010	1	0	No changes	Normal	FALSE	8	3	20.7	Not in Antigenic Site	Not in a G domain	Not in L domain
RSV/B/BA	1160	N	SNV	L8L	T	C	synonymous	0.989865	813010	2	1	No changes	Normal	FALSE	8	3	23	Not in Antigenic Site	Not in a G domain	Not in L domain
RSV/B/BA	1160	N	SNV	L8L	T	C	synonymous	0.996549	813010	3	4	No changes	Normal	FALSE	8	3	16.7	Not in Antigenic Site	Not in a G domain	Not in L domain
RSV/B/BA	1160	N	SNV	L8L	T	C	synonymous	0.993429	813012	1	0	No changes	Normal	FALSE	8	3	22.8	Not in Antigenic Site	Not in a G domain	Not in L domain
RSV/B/BA	1160	N	SNV	L8L	T	C	synonymous	0.996732	813012	2	4	No changes	Normal	FALSE	8	3	20.9	Not in Antigenic Site	Not in a G domain	Not in L domain
RSV/B/BA	1160	N	SNV	L8L	T	C	synonymous	0.994978	813014	2	4	No changes	Delayed	FALSE	8	3	18.7	Not in Antigenic Site	Not in a G domain	Not in L domain
RSV/B/BA	1160	N	SNV	L8L	T	C	synonymous	0.989658	813014	3	5	No changes	Delayed	FALSE	8	3	21.5	Not in Antigenic Site	Not in a G domain	Not in L domain
RSV/B/BA	1160	N	SNV	L8L	T	C	synonymous	0.996486	813014	4	11	No changes	Delayed	FALSE	8	3	22.7	Not in Antigenic Site	Not in a G domain	Not in L domain
RSV/B/BA	1183	N	SNV	D15D	T	C	synonymous	0.998089	813010	1	0	No changes	Normal	FALSE	8	3	20.7	Not in Antigenic Site	Not in a G domain	Not in L domain
RSV/B/BA	1183	N	SNV	D15D	T	C	synonymous	0.993808	813010	2	1	No changes	Normal	FALSE	8	3	23	Not in Antigenic Site	Not in a G domain	Not in L domain
RSV/B/BA	1183	N	SNV	D15D	T	C	synonymous	0.997733	813010	3	4	No changes	Normal	FALSE	8	3	16.7	Not in Antigenic Site	Not in a G domain	Not in L domain
RSV/B/BA	1183	N	SNV	D15D	T	C	synonymous	0.997037	813012	1	0	No changes	Normal	FALSE	8	3	22.8	Not in Antigenic Site	Not in a G domain	Not in L domain
RSV/B/BA	1183	N	SNV	D15D	T	C	synonymous	0.997455	813012	2	4	No changes	Normal	FALSE	8	3	20.9	Not in Antigenic Site	Not in a G domain	Not in L domain
RSV/B/BA	1183	N	SNV	D15D	T	C	synonymous	0.99773	813014	2	4	No changes	Delayed	FALSE	8	3	18.7	Not in Antigenic Site	Not in a G domain	Not in L domain
RSV/B/BA	1183	N	SNV	D15D	T	C	synonymous	0.99573	813014	3	5	No changes	Delayed	FALSE	8	3	21.5	Not in Antigenic Site	Not in a G domain	Not in L domain
RSV/B/BA	1183	N	SNV	D15D	T	C	synonymous	0.999677	813014	4	11	No changes	Delayed	FALSE	8	3	22.7	Not in Antigenic Site	Not in a G domain	Not in L domain
RSV/B/BA	1315	N	SNV	H59H	T	C	synonymous	0.998815	813010	1	0	No changes	Normal	FALSE	8	3	20.7	Not in Antigenic Site	Not in a G domain	Not in L domain
RSV/B/BA	1315	N	SNV	H59H	T	C	synonymous	0.990741	813010	2	1	No changes	Normal	FALSE	8	3	23	Not in Antigenic Site	Not in a G domain	Not in L domain
RSV/B/BA	1315	N	SNV	H59H	T	C	synonymous	0.998113	813010	3	4	No changes	Normal	FALSE	8	3	16.7	Not in Antigenic Site	Not in a G domain	Not in L domain
RSV/B/BA	1315	N	SNV	H59H	T	C	synonymous	0.996441	813014	2	4	No changes	Delayed	FALSE	8	3	18.7	Not in Antigenic Site	Not in a G domain	Not in L domain
RSV/B/BA	1315	N	SNV	H59H	T	C	synonymous	0.998437	813014	3	5	No changes	Delayed	FALSE	8	3	21.5	Not in Antigenic Site	Not in a G domain	Not in L domain
RSV/B/BA	1315	N	SNV	H59H	T	C	synonymous	0.996649	813014	4	11	No changes	Delayed	FALSE	8	3	22.7	Not in Antigenic Site	Not in a G domain	Not in L domain
RSV/B/BA	1315	N	SNV	H59H	T	C	synonymous	0.998119	813032	1	0	No changes	Delayed	FALSE	8	3	23	Not in Antigenic Site	Not in a G domain	Not in L domain
RSV/B/BA	1315	N	SNV	H59H	T	C	synonymous	1	813032	2	5	No changes	Delayed	FALSE	8	3	23.6	Not in Antigenic Site	Not in a G domain	Not in L domain
RSV/B/BA	1621	N	SNV	L161L	G	A	synonymous	0.985612	813026	1	0	No changes	Delayed	FALSE	9	3	21.7	Not in Antigenic Site	Not in a G domain	Not in L domain
RSV/B/BA	1621	N	SNV	L161L	G	A	synonymous	0.99061	813026	2	2	No changes	Delayed	FALSE	9	3	24.5	Not in Antigenic Site	Not in a G domain	Not in L domain
RSV/B/BA	1621	N	SNV	L161L	G	A	synonymous	0.996711	813026	3	6	No changes	Delayed	FALSE	9	3	23.2	Not in Antigenic Site	Not in a G domain	Not in L domain
RSV/B/BA	1621	N	SNV	L161L	G	A	synonymous	0.994719	813035	1	0	No changes	Delayed	FALSE	9	3	21	Not in Antigenic Site	Not in a G domain	Not in L domain
RSV/B/BA	1621	N	SNV	L161L	G	A	synonymous	0.995541	813035	2	4	No changes	Delayed	FALSE	9	3	21.2	Not in Antigenic Site	Not in a G domain	Not in L domain
RSV/B/BA	1621	N	SNV	L161L	G	A	synonymous	0.977778	813035	3	7	No changes	Delayed	FALSE	9	3	28.6	Not in Antigenic Site	Not in a G domain	Not in L domain
RSV/B/BA	1621	N	SNV	L161L	G	A	synonymous	0.989474	813035	4	14	No changes	Delayed	FALSE	9	3	24.9	Not in Antigenic Site	Not in a G domain	Not in L domain
RSV/B/BA	1621	N	SNV	L161L	G	A	synonymous	0.996364	813037	1	0	No changes	Delayed	FALSE	9	3	19.1	Not in Antigenic Site	Not in a G domain	Not in L domain
RSV/B/BA	1621	N	SNV	L161L	G	A	synonymous	0.996909	813037	2	2	No changes	Delayed	FALSE	9	3	21.6	Not in Antigenic Site	Not in a G domain	Not in L domain
RSV/B/BA	2299	N	SNV	D387D	T	C	synonymous	0.993035	813010	1	0	No changes	Normal	FALSE	8	3	20.7	Not in Antigenic Site	Not in a G domain	Not in L domain
RSV/B/BA	2299	N	SNV	D387D	T	C	synonymous	0.986885	813010	2	1	No changes	Normal	FALSE	8	3	23	Not in Antigenic Site	Not in a G domain	Not in L domain
RSV/B/BA	2299	N	SNV	D387D	T	C	synonymous	0.994608	813010	3	4	No changes	Normal	FALSE	8	3	16.7	Not in Antigenic Site	Not in a G domain	Not in L domain
RSV/B/BA	2299	N	SNV	D387D	T	C	synonymous	0.995968	813012	1	0	No changes	Normal	FALSE	8	3	22.8	Not in Antigenic Site	Not in a G domain	Not in L domain
RSV/B/BA	2299	N	SNV	D387D	T	C	synonymous	0.996988	813012	2	4	No changes	Normal	FALSE	8	3	20.9	Not in Antigenic Site	Not in a G domain	Not in L domain
RSV/B/BA	2299	N	SNV	D387D	T	C	synonymous	0.992366	813014	2	4	No changes	Delayed	FALSE	8	3	18.7	Not in Antigenic Site	Not in a G domain	Not in L domain
RSV/B/BA	2299	N	SNV	D387D	T	C	synonymous	0.991251	813014	3	5	No changes	Delayed	FALSE	8	3	21.5	Not in Antigenic Site	Not in a G domain	Not in L domain
RSV/B/BA	2299	N	SNV	D387D	T	C	synonymous	0.997798	813014	4	11	No changes	Delayed	FALSE	8	3	22.7	Not in Antigenic Site	Not in a G domain	Not in L domain
RSV/A/ON	2327	P	SNV	.	G	A	upstream_gene_variant	0.98051	813001	1	0	No changes	Normal	FALSE	8	3	23.3	Not in Antigenic Site	Not in a G domain	Not in L domain
RSV/A/ON	2327	P	SNV	.	G	A	upstream_gene_variant	0.971667	813017	1	0	No changes	Delayed	FALSE	8	3	20	Not in Antigenic Site	Not in a G domain	Not in L domain
RSV/A/ON	2327	P	SNV	.	G	A	upstream_gene_variant	0.985507	813017	2	5	No changes	Delayed	FALSE	8	3	28.3	Not in Antigenic Site	Not in a G domain	Not in L domain
RSV/A/ON	2327	P	SNV	.	G	A	upstream_gene_variant	0.972293	813018	1	0	No changes	Delayed	FALSE	8	3	19.4	Not in Antigenic Site	Not in a G domain	Not in L domain
RSV/A/ON	2327	P	SNV	.	G	A	upstream_gene_variant	0.97793	813018	2	2	No changes	Delayed	FALSE	8	3	19.7	Not in Antigenic Site	Not in a G domain	Not in L domain
RSV/A/ON	2327	P	SNV	.	G	A	upstream_gene_variant	0.975857	813018	3	7	No changes	Delayed	FALSE	8	3	18.5	Not in Antigenic Site	Not in a G domain	Not in L domain
RSV/A/ON	2327	P	SNV	.	G	A	upstream_gene_variant	0.978825	813018	4	14	No changes	Delayed	FALSE	8	3	18.9	Not in Antigenic Site	Not in a G domain	Not in L domain
RSV/A/ON	2327	P	SNV	.	G	A	upstream_gene_variant	0.968254	813018	5	21	No changes	Delayed	FALSE	8	3	23.6	Not in Antigenic Site	Not in a G domain	Not in L domain
RSV/B/BA	2547	P	SNV	S67S	T	C	synonymous	0.989487	813026	1	0	No changes	Delayed	FALSE	9	3	21.7	Not in Antigenic Site	Not in a G domain	Not in L domain
RSV/B/BA	2547	P	SNV	S67S	T	C	synonymous	0.994398	813026	2	2	No changes	Delayed	FALSE	9	3	24.5	Not in Antigenic Site	Not in a G domain	Not in L domain
RSV/B/BA	2547	P	SNV	S67S	T	C	synonymous	0.996744	813026	3	6	No changes	Delayed	FALSE	9	3	23.2	Not in Antigenic Site	Not in a G domain	Not in L domain
RSV/B/BA	2547	P	SNV	S67S	T	C	synonymous	0.996216	813035	1	0	No changes	Delayed	FALSE	9	3	21	Not in Antigenic Site	Not in a G domain	Not in L domain
RSV/B/BA	2547	P	SNV	S67S	T	C	synonymous	0.995652	813035	2	4	No changes	Delayed	FALSE	9	3	21.2	Not in Antigenic Site	Not in a G domain	Not in L domain
RSV/B/BA	2547	P	SNV	S67S	T	C	synonymous	0.9875	813035	3	7	No changes	Delayed	FALSE	9	3	28.6	Not in Antigenic Site	Not in a G domain	Not in L domain
RSV/B/BA	2547	P	SNV	S67S	T	C	synonymous	0.994439	813035	4	14	No changes	Delayed	FALSE	9	3	24.9	Not in Antigenic Site	Not in a G domain	Not in L domain
RSV/B/BA	2547	P	SNV	S67S	T	C	synonymous	0.995686	813037	1	0	No changes	Delayed	FALSE	9	3	19.1	Not in Antigenic Site	Not in a G domain	Not in L domain
RSV/B/BA	2547	P	SNV	S67S	T	C	synonymous	0.995803	813037	2	2	No changes	Delayed	FALSE	9	3	21.6	Not in Antigenic Site	Not in a G domain	Not in L domain
RSV/B/BA	2817	P	SNV	A157A	A	G	synonymous	0.995457	813032	1	0	No changes	Delayed	FALSE	8	3	23	Not in Antigenic Site	Not in a G domain	Not in L domain
RSV/B/BA	2817	P	SNV	A157A	A	G	synonymous	0.994898	813032	2	5	No changes	Delayed	FALSE	8	3	23.6	Not in Antigenic Site	Not in a G domain	Not in L domain
RSV/B/BA	2817	P	SNV	A157A	A	T	synonymous	0.995576	813035	1	0	No changes	Delayed	FALSE	8	3	21	Not in Antigenic Site	Not in a G domain	Not in L domain
RSV/B/BA	2817	P	SNV	A157A	A	T	synonymous	0.995792	813035	2	4	No changes	Delayed	FALSE	8	3	21.2	Not in Antigenic Site	Not in a G domain	Not in L domain
RSV/B/BA	2817	P	SNV	A157A	A	T	synonymous	1	813035	3	7	No changes	Delayed	FALSE	8	3	28.6	Not in Antigenic Site	Not in a G domain	Not in L domain
RSV/B/BA	2817	P	SNV	A157A	A	T	synonymous	0.992357	813035	4	14	No changes	Delayed	FALSE	8	3	24.9	Not in Antigenic Site	Not in a G domain	Not in L domain
RSV/B/BA	2817	P	SNV	A157A	A	T	synonymous	0.991979	813037	1	0	No changes	Delayed	FALSE	8	3	19.1	Not in Antigenic Site	Not in a G domain	Not in L domain
RSV/B/BA	2817	P	SNV	A157A	A	T	synonymous	0.99271	813037	2	2	No changes	Delayed	FALSE	8	3	21.6	Not in Antigenic Site	Not in a G domain	Not in L domain
RSV/B/BA	2823	P	SNV	P159P	T	C	synonymous	0.990934	813026	1	0	No changes	Delayed	FALSE	9	3	21.7	Not in Antigenic Site	Not in a G domain	Not in L domain
RSV/B/BA	2823	P	SNV	P159P	T	C	synonymous	0.998092	813026	2	2	No changes	Delayed	FALSE	9	3	24.5	Not in Antigenic Site	Not in a G domain	Not in L domain
RSV/B/BA	2823	P	SNV	P159P	T	C	synonymous	0.994273	813026	3	6	No changes	Delayed	FALSE	9	3	23.2	Not in Antigenic Site	Not in a G domain	Not in L domain
RSV/B/BA	2823	P	SNV	P159P	T	C	synonymous	0.997716	813035	1	0	No changes	Delayed	FALSE	9	3	21	Not in Antigenic Site	Not in a G domain	Not in L domain
RSV/B/BA	2823	P	SNV	P159P	T	C	synonymous	0.997649	813035	2	4	No changes	Delayed	FALSE	9	3	21.2	Not in Antigenic Site	Not in a G domain	Not in L domain
RSV/B/BA	2823	P	SNV	P159P	T	C	synonymous	1	813035	3	7	No changes	Delayed	FALSE	9	3	28.6	Not in Antigenic Site	Not in a G domain	Not in L domain
RSV/B/BA	2823	P	SNV	P159P	T	C	synonymous	0.997472	813035	4	14	No changes	Delayed	FALSE	9	3	24.9	Not in Antigenic Site	Not in a G domain	Not in L domain
RSV/B/BA	2823	P	SNV	P159P	T	C	synonymous	0.996861	813037	1	0	No changes	Delayed	FALSE	9	3	19.1	Not in Antigenic Site	Not in a G domain	Not in L domain
RSV/B/BA	2823	P	SNV	P159P	T	C	synonymous	0.996379	813037	2	2	No changes	Delayed	FALSE	9	3	21.6	Not in Antigenic Site	Not in a G domain	Not in L domain
RSV/B/BA	2976	P	SNV	T210T	C	T	synonymous	0.992092	813010	1	0	No changes	Normal	FALSE	8	3	20.7	Not in Antigenic Site	Not in a G domain	Not in L domain
RSV/B/BA	2976	P	SNV	T210T	C	T	synonymous	0.995098	813010	2	1	No changes	Normal	FALSE	8	3	23	Not in Antigenic Site	Not in a G domain	Not in L domain
RSV/B/BA	2976	P	SNV	T210T	C	T	synonymous	0.99533	813010	3	4	No changes	Normal	FALSE	8	3	16.7	Not in Antigenic Site	Not in a G domain	Not in L domain
RSV/B/BA	2976	P	SNV	T210T	C	T	synonymous	0.994808	813012	1	0	No changes	Normal	FALSE	8	3	22.8	Not in Antigenic Site	Not in a G domain	Not in L domain
RSV/B/BA	2976	P	SNV	T210T	C	T	synonymous	0.991722	813012	2	4	No changes	Normal	FALSE	8	3	20.9	Not in Antigenic Site	Not in a G domain	Not in L domain
RSV/B/BA	2976	P	SNV	T210T	C	T	synonymous	0.992463	813014	2	4	No changes	Delayed	FALSE	8	3	18.7	Not in Antigenic Site	Not in a G domain	Not in L domain
RSV/B/BA	2976	P	SNV	T210T	C	T	synonymous	0.993388	813014	3	5	No changes	Delayed	FALSE	8	3	21.5	Not in Antigenic Site	Not in a G domain	Not in L domain
RSV/B/BA	2976	P	SNV	T210T	C	T	synonymous	0.995125	813014	4	11	No changes	Delayed	FALSE	8	3	22.7	Not in Antigenic Site	Not in a G domain	Not in L domain
RSV/B/BA	3027	P	SNV	L227L	G	A	synonymous	0.990673	813026	1	0	No changes	Delayed	FALSE	9	3	21.7	Not in Antigenic Site	Not in a G domain	Not in L domain
RSV/B/BA	3027	P	SNV	L227L	G	A	synonymous	0.993096	813026	2	2	No changes	Delayed	FALSE	9	3	24.5	Not in Antigenic Site	Not in a G domain	Not in L domain
RSV/B/BA	3027	P	SNV	L227L	G	A	synonymous	0.995618	813026	3	6	No changes	Delayed	FALSE	9	3	23.2	Not in Antigenic Site	Not in a G domain	Not in L domain
RSV/B/BA	3027	P	SNV	L227L	G	A	synonymous	0.995799	813035	1	0	No changes	Delayed	FALSE	9	3	21	Not in Antigenic Site	Not in a G domain	Not in L domain
RSV/B/BA	3027	P	SNV	L227L	G	A	synonymous	0.997905	813035	2	4	No changes	Delayed	FALSE	9	3	21.2	Not in Antigenic Site	Not in a G domain	Not in L domain
RSV/B/BA	3027	P	SNV	L227L	G	A	synonymous	0.989247	813035	3	7	No changes	Delayed	FALSE	9	3	28.6	Not in Antigenic Site	Not in a G domain	Not in L domain
RSV/B/BA	3027	P	SNV	L227L	G	A	synonymous	0.99418	813035	4	14	No changes	Delayed	FALSE	9	3	24.9	Not in Antigenic Site	Not in a G domain	Not in L domain
RSV/B/BA	3027	P	SNV	L227L	G	A	synonymous	0.994974	813037	1	0	No changes	Delayed	FALSE	9	3	19.1	Not in Antigenic Site	Not in a G domain	Not in L domain
RSV/B/BA	3027	P	SNV	L227L	G	A	synonymous	0.994571	813037	2	2	No changes	Delayed	FALSE	9	3	21.6	Not in Antigenic Site	Not in a G domain	Not in L domain
RSV/B/BA	3157	M	SNV	.	A	C	upstream_gene_variant	0.987994	813026	1	0	No changes	Delayed	FALSE	9	3	21.7	Not in Antigenic Site	Not in a G domain	Not in L domain
RSV/B/BA	3157	M	SNV	.	A	C	upstream_gene_variant	0.993384	813026	2	2	No changes	Delayed	FALSE	9	3	24.5	Not in Antigenic Site	Not in a G domain	Not in L domain
RSV/B/BA	3157	M	SNV	.	A	C	upstream_gene_variant	0.993545	813026	3	6	No changes	Delayed	FALSE	9	3	23.2	Not in Antigenic Site	Not in a G domain	Not in L domain
RSV/B/BA	3157	M	SNV	.	A	C	upstream_gene_variant	0.995472	813035	1	0	No changes	Delayed	FALSE	9	3	21	Not in Antigenic Site	Not in a G domain	Not in L domain
RSV/B/BA	3157	M	SNV	.	A	C	upstream_gene_variant	0.997667	813035	2	4	No changes	Delayed	FALSE	9	3	21.2	Not in Antigenic Site	Not in a G domain	Not in L domain
RSV/B/BA	3157	M	SNV	.	A	C	upstream_gene_variant	0.986301	813035	3	7	No changes	Delayed	FALSE	9	3	28.6	Not in Antigenic Site	Not in a G domain	Not in L domain
RSV/B/BA	3157	M	SNV	.	A	C	upstream_gene_variant	0.998318	813035	4	14	No changes	Delayed	FALSE	9	3	24.9	Not in Antigenic Site	Not in a G domain	Not in L domain
RSV/B/BA	3157	M	SNV	.	A	C	upstream_gene_variant	0.993939	813037	1	0	No changes	Delayed	FALSE	9	3	19.1	Not in Antigenic Site	Not in a G domain	Not in L domain
RSV/B/BA	3157	M	SNV	.	A	C	upstream_gene_variant	0.994641	813037	2	2	No changes	Delayed	FALSE	9	3	21.6	Not in Antigenic Site	Not in a G domain	Not in L domain
RSV/B/BA	3209	M	SNV	.	A	G	upstream_gene_variant	0.979032	813010	1	0	No changes	Normal	FALSE	8	3	20.7	Not in Antigenic Site	Not in a G domain	Not in L domain
RSV/B/BA	3209	M	SNV	.	A	G	upstream_gene_variant	0.981557	813010	2	1	No changes	Normal	FALSE	8	3	23	Not in Antigenic Site	Not in a G domain	Not in L domain
RSV/B/BA	3209	M	SNV	.	A	G	upstream_gene_variant	0.987802	813010	3	4	No changes	Normal	FALSE	8	3	16.7	Not in Antigenic Site	Not in a G domain	Not in L domain
RSV/B/BA	3209	M	SNV	.	A	G	upstream_gene_variant	0.981877	813012	1	0	No changes	Normal	FALSE	8	3	22.8	Not in Antigenic Site	Not in a G domain	Not in L domain
RSV/B/BA	3209	M	SNV	.	A	G	upstream_gene_variant	0.977459	813012	2	4	No changes	Normal	FALSE	8	3	20.9	Not in Antigenic Site	Not in a G domain	Not in L domain
RSV/B/BA	3209	M	SNV	.	A	G	upstream_gene_variant	0.981501	813014	2	4	No changes	Delayed	FALSE	8	3	18.7	Not in Antigenic Site	Not in a G domain	Not in L domain
RSV/B/BA	3209	M	SNV	.	A	G	upstream_gene_variant	0.982131	813014	3	5	No changes	Delayed	FALSE	8	3	21.5	Not in Antigenic Site	Not in a G domain	Not in L domain
RSV/B/BA	3209	M	SNV	.	A	G	upstream_gene_variant	0.989648	813014	4	11	No changes	Delayed	FALSE	8	3	22.7	Not in Antigenic Site	Not in a G domain	Not in L domain
RSV/B/BA	3217	M	SNV	.	A	G	upstream_gene_variant	0.976736	813026	1	0	No changes	Delayed	FALSE	9	3	21.7	Not in Antigenic Site	Not in a G domain	Not in L domain
RSV/B/BA	3217	M	SNV	.	A	G	upstream_gene_variant	0.979633	813026	2	2	No changes	Delayed	FALSE	9	3	24.5	Not in Antigenic Site	Not in a G domain	Not in L domain
RSV/B/BA	3217	M	SNV	.	A	G	upstream_gene_variant	0.984875	813026	3	6	No changes	Delayed	FALSE	9	3	23.2	Not in Antigenic Site	Not in a G domain	Not in L domain
RSV/B/BA	3217	M	SNV	.	A	G	upstream_gene_variant	0.989421	813035	1	0	No changes	Delayed	FALSE	9	3	21	Not in Antigenic Site	Not in a G domain	Not in L domain
RSV/B/BA	3217	M	SNV	.	A	G	upstream_gene_variant	0.991363	813035	2	4	No changes	Delayed	FALSE	9	3	21.2	Not in Antigenic Site	Not in a G domain	Not in L domain
RSV/B/BA	3217	M	SNV	.	A	G	upstream_gene_variant	1	813035	3	7	No changes	Delayed	FALSE	9	3	28.6	Not in Antigenic Site	Not in a G domain	Not in L domain
RSV/B/BA	3217	M	SNV	.	A	G	upstream_gene_variant	0.993559	813035	4	14	No changes	Delayed	FALSE	9	3	24.9	Not in Antigenic Site	Not in a G domain	Not in L domain
RSV/B/BA	3217	M	SNV	.	A	G	upstream_gene_variant	0.984034	813037	1	0	No changes	Delayed	FALSE	9	3	19.1	Not in Antigenic Site	Not in a G domain	Not in L domain
RSV/B/BA	3217	M	SNV	.	A	G	upstream_gene_variant	0.992208	813037	2	2	No changes	Delayed	FALSE	9	3	21.6	Not in Antigenic Site	Not in a G domain	Not in L domain
RSV/A/ON	3332	M	SNV	D26D	C	T	synonymous	0.995736	813025	1	0	No changes	Delayed	FALSE	7	3	23.8	Not in Antigenic Site	Not in a G domain	Not in L domain
RSV/A/ON	3332	M	SNV	D26D	C	T	synonymous	0.997015	813025	2	5	No changes	Delayed	FALSE	7	3	25	Not in Antigenic Site	Not in a G domain	Not in L domain
RSV/A/ON	3332	M	SNV	D26D	C	T	synonymous	0.993091	813044	1	0	No changes	Delayed	FALSE	7	3	22.5	Not in Antigenic Site	Not in a G domain	Not in L domain
RSV/A/ON	3332	M	SNV	D26D	C	T	synonymous	0.98324	813044	2	6	No changes	Delayed	FALSE	7	3	29.5	Not in Antigenic Site	Not in a G domain	Not in L domain
RSV/A/ON	3332	M	SNV	D26D	C	T	synonymous	0.992894	813047	1	0	No changes	Delayed	FALSE	7	3	22.7	Not in Antigenic Site	Not in a G domain	Not in L domain
RSV/A/ON	3332	M	SNV	D26D	C	T	synonymous	0.991435	813047	4	14	No changes	Delayed	FALSE	7	3	26.4	Not in Antigenic Site	Not in a G domain	Not in L domain
RSV/A/ON	3332	M	SNV	D26D	C	T	synonymous	0.986755	813047	5	25	No changes	Delayed	FALSE	7	3	26.6	Not in Antigenic Site	Not in a G domain	Not in L domain
RSV/B/BA	3474	M	SNV	R71R	A	G	synonymous	0.988179	813026	1	0	No changes	Delayed	FALSE	9	3	21.7	Not in Antigenic Site	Not in a G domain	Not in L domain
RSV/B/BA	3474	M	SNV	R71R	A	G	synonymous	0.998058	813026	2	2	No changes	Delayed	FALSE	9	3	24.5	Not in Antigenic Site	Not in a G domain	Not in L domain
RSV/B/BA	3474	M	SNV	R71R	A	G	synonymous	0.995349	813026	3	6	No changes	Delayed	FALSE	9	3	23.2	Not in Antigenic Site	Not in a G domain	Not in L domain
RSV/B/BA	3474	M	SNV	R71R	A	G	synonymous	0.996444	813035	1	0	No changes	Delayed	FALSE	9	3	21	Not in Antigenic Site	Not in a G domain	Not in L domain
RSV/B/BA	3474	M	SNV	R71R	A	G	synonymous	0.9967	813035	2	4	No changes	Delayed	FALSE	9	3	21.2	Not in Antigenic Site	Not in a G domain	Not in L domain
RSV/B/BA	3474	M	SNV	R71R	A	G	synonymous	1	813035	3	7	No changes	Delayed	FALSE	9	3	28.6	Not in Antigenic Site	Not in a G domain	Not in L domain
RSV/B/BA	3474	M	SNV	R71R	A	G	synonymous	0.998311	813035	4	14	No changes	Delayed	FALSE	9	3	24.9	Not in Antigenic Site	Not in a G domain	Not in L domain
RSV/B/BA	3474	M	SNV	R71R	A	G	synonymous	0.995274	813037	1	0	No changes	Delayed	FALSE	9	3	19.1	Not in Antigenic Site	Not in a G domain	Not in L domain
RSV/B/BA	3474	M	SNV	R71R	A	G	synonymous	0.995139	813037	2	2	No changes	Delayed	FALSE	9	3	21.6	Not in Antigenic Site	Not in a G domain	Not in L domain
RSV/B/BA	3480	M	SNV	T73T	G	A	synonymous	0.997616	813032	1	0	No changes	Delayed	FALSE	8	3	23	Not in Antigenic Site	Not in a G domain	Not in L domain
RSV/B/BA	3480	M	SNV	T73T	G	A	synonymous	0.996503	813032	2	5	No changes	Delayed	FALSE	8	3	23.6	Not in Antigenic Site	Not in a G domain	Not in L domain
RSV/B/BA	3480	M	SNV	T73T	G	A	synonymous	0.997154	813035	1	0	No changes	Delayed	FALSE	8	3	21	Not in Antigenic Site	Not in a G domain	Not in L domain
RSV/B/BA	3480	M	SNV	T73T	G	A	synonymous	0.996152	813035	2	4	No changes	Delayed	FALSE	8	3	21.2	Not in Antigenic Site	Not in a G domain	Not in L domain
RSV/B/BA	3480	M	SNV	T73T	G	A	synonymous	1	813035	3	7	No changes	Delayed	FALSE	8	3	28.6	Not in Antigenic Site	Not in a G domain	Not in L domain
RSV/B/BA	3480	M	SNV	T73T	G	A	synonymous	0.99827	813035	4	14	No changes	Delayed	FALSE	8	3	24.9	Not in Antigenic Site	Not in a G domain	Not in L domain
RSV/B/BA	3480	M	SNV	T73T	G	A	synonymous	0.996517	813037	1	0	No changes	Delayed	FALSE	8	3	19.1	Not in Antigenic Site	Not in a G domain	Not in L domain
RSV/B/BA	3480	M	SNV	T73T	G	A	synonymous	0.994374	813037	2	2	No changes	Delayed	FALSE	8	3	21.6	Not in Antigenic Site	Not in a G domain	Not in L domain
RSV/B/BA	3527	M	SNV	T89I	C	T	missense	0.997139	813010	1	0	O-linked site lost	Normal	FALSE	8	3	20.7	Not in Antigenic Site	Not in a G domain	Not in L domain
RSV/B/BA	3527	M	SNV	T89I	C	T	missense	0.99115	813010	2	1	O-linked site lost	Normal	FALSE	8	3	23	Not in Antigenic Site	Not in a G domain	Not in L domain
RSV/B/BA	3527	M	SNV	T89I	C	T	missense	0.997938	813010	3	4	O-linked site lost	Normal	FALSE	8	3	16.7	Not in Antigenic Site	Not in a G domain	Not in L domain
RSV/B/BA	3527	M	SNV	T89I	C	T	missense	0.998196	813012	1	0	O-linked site lost	Normal	FALSE	8	3	22.8	Not in Antigenic Site	Not in a G domain	Not in L domain
RSV/B/BA	3527	M	SNV	T89I	C	T	missense	0.992683	813012	2	4	O-linked site lost	Normal	FALSE	8	3	20.9	Not in Antigenic Site	Not in a G domain	Not in L domain
RSV/B/BA	3527	M	SNV	T89I	C	T	missense	0.996134	813014	2	4	O-linked site lost	Delayed	FALSE	8	3	18.7	Not in Antigenic Site	Not in a G domain	Not in L domain
RSV/B/BA	3527	M	SNV	T89I	C	T	missense	0.999274	813014	3	5	O-linked site lost	Delayed	FALSE	8	3	21.5	Not in Antigenic Site	Not in a G domain	Not in L domain
RSV/B/BA	3527	M	SNV	T89I	C	T	missense	0.997343	813014	4	11	O-linked site lost	Delayed	FALSE	8	3	22.7	Not in Antigenic Site	Not in a G domain	Not in L domain
RSV/B/BA	3867	M	SNV	L202L	A	G	synonymous	0.987703	813026	1	0	No changes	Delayed	FALSE	9	3	21.7	Not in Antigenic Site	Not in a G domain	Not in L domain
RSV/B/BA	3867	M	SNV	L202L	A	G	synonymous	0.99646	813026	2	2	No changes	Delayed	FALSE	9	3	24.5	Not in Antigenic Site	Not in a G domain	Not in L domain
RSV/B/BA	3867	M	SNV	L202L	A	G	synonymous	0.997332	813026	3	6	No changes	Delayed	FALSE	9	3	23.2	Not in Antigenic Site	Not in a G domain	Not in L domain
RSV/B/BA	3867	M	SNV	L202L	A	G	synonymous	0.996585	813035	1	0	No changes	Delayed	FALSE	9	3	21	Not in Antigenic Site	Not in a G domain	Not in L domain
RSV/B/BA	3867	M	SNV	L202L	A	G	synonymous	0.996847	813035	2	4	No changes	Delayed	FALSE	9	3	21.2	Not in Antigenic Site	Not in a G domain	Not in L domain
RSV/B/BA	3867	M	SNV	L202L	A	G	synonymous	1	813035	3	7	No changes	Delayed	FALSE	9	3	28.6	Not in Antigenic Site	Not in a G domain	Not in L domain
RSV/B/BA	3867	M	SNV	L202L	A	G	synonymous	0.998188	813035	4	14	No changes	Delayed	FALSE	9	3	24.9	Not in Antigenic Site	Not in a G domain	Not in L domain
RSV/B/BA	3867	M	SNV	L202L	A	G	synonymous	0.995941	813037	1	0	No changes	Delayed	FALSE	9	3	19.1	Not in Antigenic Site	Not in a G domain	Not in L domain
RSV/B/BA	3867	M	SNV	L202L	A	G	synonymous	0.99505	813037	2	2	No changes	Delayed	FALSE	9	3	21.6	Not in Antigenic Site	Not in a G domain	Not in L domain
RSV/B/BA	3888	M	SNV	N209N	T	C	synonymous	0.988761	813026	1	0	No changes	Delayed	FALSE	9	3	21.7	Not in Antigenic Site	Not in a G domain	Not in L domain
RSV/B/BA	3888	M	SNV	N209N	T	C	synonymous	0.998519	813026	2	2	No changes	Delayed	FALSE	9	3	24.5	Not in Antigenic Site	Not in a G domain	Not in L domain
RSV/B/BA	3888	M	SNV	N209N	T	C	synonymous	0.997098	813026	3	6	No changes	Delayed	FALSE	9	3	23.2	Not in Antigenic Site	Not in a G domain	Not in L domain
RSV/B/BA	3888	M	SNV	N209N	T	C	synonymous	0.997701	813035	1	0	No changes	Delayed	FALSE	9	3	21	Not in Antigenic Site	Not in a G domain	Not in L domain
RSV/B/BA	3888	M	SNV	N209N	T	C	synonymous	0.997984	813035	2	4	No changes	Delayed	FALSE	9	3	21.2	Not in Antigenic Site	Not in a G domain	Not in L domain
RSV/B/BA	3888	M	SNV	N209N	T	C	synonymous	1	813035	3	7	No changes	Delayed	FALSE	9	3	28.6	Not in Antigenic Site	Not in a G domain	Not in L domain
RSV/B/BA	3888	M	SNV	N209N	T	C	synonymous	1	813035	4	14	No changes	Delayed	FALSE	9	3	24.9	Not in Antigenic Site	Not in a G domain	Not in L domain
RSV/B/BA	3888	M	SNV	N209N	T	C	synonymous	0.996974	813037	1	0	No changes	Delayed	FALSE	9	3	19.1	Not in Antigenic Site	Not in a G domain	Not in L domain
RSV/B/BA	3888	M	SNV	N209N	T	C	synonymous	0.998939	813037	2	2	No changes	Delayed	FALSE	9	3	21.6	Not in Antigenic Site	Not in a G domain	Not in L domain
RSV/B/BA	3927	M	SNV	F222F	T	C	synonymous	0.989501	813026	1	0	No changes	Delayed	FALSE	9	3	21.7	Not in Antigenic Site	Not in a G domain	Not in L domain
RSV/B/BA	3927	M	SNV	F222F	T	C	synonymous	0.996139	813026	2	2	No changes	Delayed	FALSE	9	3	24.5	Not in Antigenic Site	Not in a G domain	Not in L domain
RSV/B/BA	3927	M	SNV	F222F	T	C	synonymous	0.997379	813026	3	6	No changes	Delayed	FALSE	9	3	23.2	Not in Antigenic Site	Not in a G domain	Not in L domain
RSV/B/BA	3927	M	SNV	F222F	T	C	synonymous	0.997752	813035	1	0	No changes	Delayed	FALSE	9	3	21	Not in Antigenic Site	Not in a G domain	Not in L domain
RSV/B/BA	3927	M	SNV	F222F	T	C	synonymous	0.997907	813035	2	4	No changes	Delayed	FALSE	9	3	21.2	Not in Antigenic Site	Not in a G domain	Not in L domain
RSV/B/BA	3927	M	SNV	F222F	T	C	synonymous	1	813035	3	7	No changes	Delayed	FALSE	9	3	28.6	Not in Antigenic Site	Not in a G domain	Not in L domain
RSV/B/BA	3927	M	SNV	F222F	T	C	synonymous	0.99889	813035	4	14	No changes	Delayed	FALSE	9	3	24.9	Not in Antigenic Site	Not in a G domain	Not in L domain
RSV/B/BA	3927	M	SNV	F222F	T	C	synonymous	0.996049	813037	1	0	No changes	Delayed	FALSE	9	3	19.1	Not in Antigenic Site	Not in a G domain	Not in L domain
RSV/B/BA	3927	M	SNV	F222F	T	C	synonymous	0.998721	813037	2	2	No changes	Delayed	FALSE	9	3	21.6	Not in Antigenic Site	Not in a G domain	Not in L domain
RSV/B/BA	3993	M	SNV	H244H	T	C	synonymous	0.987489	813026	1	0	No changes	Delayed	FALSE	9	3	21.7	Not in Antigenic Site	Not in a G domain	Not in L domain
RSV/B/BA	3993	M	SNV	H244H	T	C	synonymous	0.997062	813026	2	2	No changes	Delayed	FALSE	9	3	24.5	Not in Antigenic Site	Not in a G domain	Not in L domain
RSV/B/BA	3993	M	SNV	H244H	T	C	synonymous	0.997927	813026	3	6	No changes	Delayed	FALSE	9	3	23.2	Not in Antigenic Site	Not in a G domain	Not in L domain
RSV/B/BA	3993	M	SNV	H244H	T	C	synonymous	0.998114	813035	1	0	No changes	Delayed	FALSE	9	3	21	Not in Antigenic Site	Not in a G domain	Not in L domain
RSV/B/BA	3993	M	SNV	H244H	T	C	synonymous	0.998051	813035	2	4	No changes	Delayed	FALSE	9	3	21.2	Not in Antigenic Site	Not in a G domain	Not in L domain
RSV/B/BA	3993	M	SNV	H244H	T	C	synonymous	0.991525	813035	3	7	No changes	Delayed	FALSE	9	3	28.6	Not in Antigenic Site	Not in a G domain	Not in L domain
RSV/B/BA	3993	M	SNV	H244H	T	C	synonymous	0.998235	813035	4	14	No changes	Delayed	FALSE	9	3	24.9	Not in Antigenic Site	Not in a G domain	Not in L domain
RSV/B/BA	3993	M	SNV	H244H	T	C	synonymous	0.997961	813037	1	0	No changes	Delayed	FALSE	9	3	19.1	Not in Antigenic Site	Not in a G domain	Not in L domain
RSV/B/BA	3993	M	SNV	H244H	T	C	synonymous	0.998449	813037	2	2	No changes	Delayed	FALSE	9	3	21.6	Not in Antigenic Site	Not in a G domain	Not in L domain
[truncated: 4,109 more rows]

## Sheet: Suppl. Tab1 Simplified Table
Reference genome	Position	Gene	Is INDEL?	AA substitution	Reference base	Variant base	Effect of the mutation	Effect on glycosylations site	Total number of samples with this variant	Number of subjects with this variant	Is variant in F antigenic site?	Is variant in domain of G gene?	Is variant in Domain of L gene?
ON	63	NS1	FALSE	.	G	A	upstream_gene_variant	No changes	30	13	Not in Antigenic Site	Not in a G domain	Not in L domain
ON	28	NS1	FALSE	.	N	G	upstream_gene_variant	No changes	22	12	Not in Antigenic Site	Not in a G domain	Not in L domain
ON	29	NS1	FALSE	.	N	C	upstream_gene_variant	No changes	23	12	Not in Antigenic Site	Not in a G domain	Not in L domain
ON	3383	M	FALSE	I43M	A	G	missense	No changes	28	11	Not in Antigenic Site	Not in a G domain	Not in L domain
ON	5710	F	FALSE	.	A	T	upstream_gene_variant	No changes	27	11	Not in Antigenic Site	Not in a G domain	Not in L domain
ON	9592	L	FALSE	L344L	G	A	synonymous	No changes	27	11	Not in Antigenic Site	Not in a G domain	RNA dependent RNA polymerization (RdRp)
BA	5329	G	FALSE	P214P	A	C	synonymous	No changes	32	10	Not in Antigenic Site	Heparin Binding domain	Not in L domain
BA	5280	G	FALSE	I198T	T	C	missense	O-linked site gained	26	9	Not in Antigenic Site	Heparin Binding domain	Not in L domain
ON	5501	G	FALSE	P274L	C	T	missense	No changes	22	9	Not in Antigenic Site	Mucin-like region II	Not in L domain
BA	6359	F	FALSE	I214I	T	C	synonymous	No changes	25	9	Not in Antigenic Site	Not in a G domain	Not in L domain
BA	7773	M2-1	FALSE	L35L	A	G	synonymous	No changes	26	9	Not in Antigenic Site	Not in a G domain	Not in L domain
BA	12360	L	FALSE	T1267T	G	A	synonymous	No changes	26	9	Not in Antigenic Site	Not in a G domain	Capping (PRNTase)
BA	12	NS1	FALSE	.	T	C	upstream_gene_variant	No changes	8	8	Not in Antigenic Site	Not in a G domain	Not in L domain
BA	4453	SH	FALSE	C51C	T	C	synonymous	No changes	24	8	Not in Antigenic Site	Not in a G domain	Not in L domain
ON	5573	G	FALSE	P298L	C	T	missense	No changes	20	8	Not in Antigenic Site	Mucin-like region II	Not in L domain
ON	5590	G	FALSE	H304Y	C	T	missense	No changes	20	8	Not in Antigenic Site	Mucin-like region II	Not in L domain
BA	7604	M2-1	FALSE	.	A	G	upstream_gene_variant	No changes	23	8	Not in Antigenic Site	Not in a G domain	Not in L domain
ON	13423	L	FALSE	T1621T	G	A	synonymous	No changes	18	8	Not in Antigenic Site	Not in a G domain	Connector domain (CD)
BA	4285	SH	FALSE	.	T	C	upstream_gene_variant	No changes	20	7	Not in Antigenic Site	Not in a G domain	Not in L domain
BA	5278	G	FALSE	T197T	C	T	synonymous	No changes	21	7	Not in Antigenic Site	Heparin Binding domain	Not in L domain
BA	5523	G	FALSE	I279T	T	C	missense	O-linked site gained	21	7	Not in Antigenic Site	Mucin-like region II	Not in L domain
BA	9681	L	FALSE	D374D	C	T	synonymous	No changes	17	7	Not in Antigenic Site	Not in a G domain	RNA dependent RNA polymerization (RdRp)
BA	146	NS1	FALSE	L16L	A	G	synonymous	No changes	18	6	Not in Antigenic Site	Not in a G domain	Not in L domain
BA	152	NS1	FALSE	D18D	C	T	synonymous	No changes	18	6	Not in Antigenic Site	Not in a G domain	Not in L domain
BA	1052	N	FALSE	.	G	A	upstream_gene_variant	No changes	18	6	Not in Antigenic Site	Not in a G domain	Not in L domain
BA	1108	N	FALSE	.	G	A	upstream_gene_variant	No changes	17	6	Not in Antigenic Site	Not in a G domain	Not in L domain
BA	1357	N	FALSE	R73R	G	A	synonymous	No changes	17	6	Not in Antigenic Site	Not in a G domain	Not in L domain
BA	1747	N	FALSE	K203K	G	A	synonymous	No changes	17	6	Not in Antigenic Site	Not in a G domain	Not in L domain
BA	1784	N	FALSE	H216Y	C	T	missense	No changes	17	6	Not in Antigenic Site	Not in a G domain	Not in L domain
BA	1822	N	FALSE	I228I	T	A	synonymous	No changes	17	6	Not in Antigenic Site	Not in a G domain	Not in L domain
BA	2838	P	FALSE	D164D	T	C	synonymous	No changes	18	6	Not in Antigenic Site	Not in a G domain	Not in L domain
BA	3792	M	FALSE	L177L	A	G	synonymous	No changes	18	6	Not in Antigenic Site	Not in a G domain	Not in L domain
BA	3864	M	FALSE	V201V	A	G	synonymous	No changes	18	6	Not in Antigenic Site	Not in a G domain	Not in L domain
BA	3903	M	FALSE	K214K	A	G	synonymous	No changes	18	6	Not in Antigenic Site	Not in a G domain	Not in L domain
BA	4035	SH	FALSE	.	C	T	upstream_gene_variant	No changes	18	6	Not in Antigenic Site	Not in a G domain	Not in L domain
BA	4208	SH	FALSE	.	C	A	upstream_gene_variant	No changes	18	6	Not in Antigenic Site	Not in a G domain	Not in L domain
BA	4245	SH	FALSE	.	T	C	upstream_gene_variant	No changes	18	6	Not in Antigenic Site	Not in a G domain	Not in L domain
BA	4275	SH	FALSE	.	T	C	upstream_gene_variant	No changes	18	6	Not in Antigenic Site	Not in a G domain	Not in L domain
BA	4287	SH	FALSE	.	C	T	upstream_gene_variant	No changes	18	6	Not in Antigenic Site	Not in a G domain	Not in L domain
BA	4297	SH	FALSE	.	C	T	upstream_gene_variant	No changes	18	6	Not in Antigenic Site	Not in a G domain	Not in L domain
BA	4446	SH	FALSE	T49I	C	T	missense	O-linked site lost	18	6	Not in Antigenic Site	Not in a G domain	Not in L domain
BA	4518	G	FALSE	.	G	A	upstream_gene_variant	No changes	18	6	Not in Antigenic Site	Not in a G domain	Not in L domain
BA	4536	G	FALSE	.	A	G	upstream_gene_variant	No changes	18	6	Not in Antigenic Site	Not in a G domain	Not in L domain
BA	4577	G	FALSE	.	T	C	upstream_gene_variant	No changes	18	6	Not in Antigenic Site	Not in a G domain	Not in L domain
BA	4687	G	FALSE	.	C	A	upstream_gene_variant	No changes	18	6	Not in Antigenic Site	Not in a G domain	Not in L domain
BA	4849	G	FALSE	L54L	C	T	synonymous	No changes	18	6	Not in Antigenic Site	Not in a G domain	Not in L domain
BA	5302	G	FALSE	P205P	C	T	synonymous	No changes	18	6	Not in Antigenic Site	Heparin Binding domain	Not in L domain
BA	5536	G	FALSE	S283S	C	T	synonymous	No changes	18	6	Not in Antigenic Site	Mucin-like region II	Not in L domain
BA	5822	F	FALSE	S35S	G	A	synonymous	No changes	18	6	Not in Antigenic Site	Not in a G domain	Not in L domain
BA	6025	F	FALSE	A103V	C	T	missense	No changes	18	6	Not in Antigenic Site	Not in a G domain	Not in L domain
BA	6232	F	FALSE	L172Q	T	A	missense	No changes	18	6	Antigenic Site V	Not in a G domain	Not in L domain
BA	6779	F	FALSE	Q354Q	G	A	synonymous	No changes	18	6	Not in Antigenic Site	Not in a G domain	Not in L domain
BA	6974	F	FALSE	K419K	A	G	synonymous	No changes	17	6	Not in Antigenic Site	Not in a G domain	Not in L domain
BA	6983	F	FALSE	C422C	C	T	synonymous	No changes	17	6	Antigenic Site IV	Not in a G domain	Not in L domain
BA	7088	F	FALSE	Y457Y	C	T	synonymous	No changes	18	6	Antigenic Site IV	Not in a G domain	Not in L domain
BA	7392	F	FALSE	L559L	C	T	synonymous	No changes	17	6	Not in Antigenic Site	Not in a G domain	Not in L domain
BA	7487	M2-1	FALSE	.	C	T	upstream_gene_variant	No changes	18	6	Not in Antigenic Site	Not in a G domain	Not in L domain
BA	7511	M2-1	FALSE	.	A	G	upstream_gene_variant	No changes	18	6	Not in Antigenic Site	Not in a G domain	Not in L domain
BA	7809	M2-1	FALSE	L47L	C	T	synonymous	No changes	14	6	Not in Antigenic Site	Not in a G domain	Not in L domain
BA	8209	M2-1	FALSE	V181I	G	A	missense	No changes	17	6	Not in Antigenic Site	Not in a G domain	Not in L domain
BA	8546	L	FALSE	.	G	A	upstream_gene_variant	No changes	17	6	Not in Antigenic Site	Not in a G domain	Not in L domain
BA	8725	L	FALSE	L56I	C	A	missense	No changes	17	6	Not in Antigenic Site	Not in a G domain	RNA dependent RNA polymerization (RdRp)
BA	9081	L	FALSE	D174D	C	T	synonymous	No changes	17	6	Not in Antigenic Site	Not in a G domain	RNA dependent RNA polymerization (RdRp)
BA	9135	L	FALSE	K192K	A	G	synonymous	No changes	17	6	Not in Antigenic Site	Not in a G domain	RNA dependent RNA polymerization (RdRp)
BA	9390	L	FALSE	L277L	T	C	synonymous	No changes	16	6	Not in Antigenic Site	Not in a G domain	RNA dependent RNA polymerization (RdRp)
BA	9507	L	FALSE	Y316Y	T	C	synonymous	No changes	16	6	Not in Antigenic Site	Not in a G domain	RNA dependent RNA polymerization (RdRp)
BA	10491	L	FALSE	E644E	G	A	synonymous	No changes	17	6	Not in Antigenic Site	Not in a G domain	RNA dependent RNA polymerization (RdRp)
BA	11148	L	FALSE	S863S	C	T	synonymous	No changes	16	6	Not in Antigenic Site	Not in a G domain	RNA dependent RNA polymerization (RdRp)
BA	11349	L	FALSE	N930N	C	T	synonymous	No changes	17	6	Not in Antigenic Site	Not in a G domain	RNA dependent RNA polymerization (RdRp)
BA	11394	L	FALSE	A945A	A	T	synonymous	No changes	17	6	Not in Antigenic Site	Not in a G domain	RNA dependent RNA polymerization (RdRp)
BA	12528	L	FALSE	K1323K	A	G	synonymous	No changes	17	6	Not in Antigenic Site	Not in a G domain	Capping (PRNTase)
BA	13635	L	FALSE	R1692R	A	G	synonymous	No changes	17	6	Not in Antigenic Site	Not in a G domain	Connector domain (CD)
BA	13766	L	FALSE	N1736S	A	G	missense	N-linked site lost	17	6	Not in Antigenic Site	Not in a G domain	Connector domain (CD)
BA	14481	L	FALSE	Y1974Y	T	C	synonymous	No changes	18	6	Not in Antigenic Site	Not in a G domain	Cap methyltransferase (MT)
BA	14976	L	FALSE	L2139L	G	A	synonymous	No changes	15	6	Not in Antigenic Site	Not in a G domain	C-terminal domain
BA	15220	L	FALSE	.	T	C	downstream_gene_variant	No changes	15	6	Not in Antigenic Site	Not in a G domain	Not in L domain
BA	4190	SH	FALSE	.	C	A	upstream_gene_variant	No changes	13	5	Not in Antigenic Site	Not in a G domain	Not in L domain
BA	4600	G	FALSE	.	C	A	upstream_gene_variant	No changes	15	5	Not in Antigenic Site	Not in a G domain	Not in L domain
BA	10380	L	FALSE	L607L	C	T	synonymous	No changes	11	5	Not in Antigenic Site	Not in a G domain	RNA dependent RNA polymerization (RdRp)
ON	15262	L	FALSE	.	N	A	downstream_gene_variant	No changes	8	5	Not in Antigenic Site	Not in a G domain	Not in L domain
BA	1663	N	FALSE	D175D	T	C	synonymous	No changes	10	4	Not in Antigenic Site	Not in a G domain	Not in L domain
BA	1738	N	FALSE	L200L	A	G	synonymous	No changes	11	4	Not in Antigenic Site	Not in a G domain	Not in L domain
BA	1999	N	FALSE	V287V	C	T	synonymous	No changes	10	4	Not in Antigenic Site	Not in a G domain	Not in L domain
BA	2553	P	FALSE	A69A	C	T	synonymous	No changes	11	4	Not in Antigenic Site	Not in a G domain	Not in L domain
BA	3087	M	FALSE	.	A	G	upstream_gene_variant	No changes	10	4	Not in Antigenic Site	Not in a G domain	Not in L domain
BA	3137	M	FALSE	.	T	C	upstream_gene_variant	No changes	11	4	Not in Antigenic Site	Not in a G domain	Not in L domain
BA	3519	M	FALSE	S86S	T	C	synonymous	No changes	9	4	Not in Antigenic Site	Not in a G domain	Not in L domain
BA	3690	M	FALSE	I143I	C	T	synonymous	No changes	9	4	Not in Antigenic Site	Not in a G domain	Not in L domain
BA	3981	M	FALSE	T240T	T	C	synonymous	No changes	11	4	Not in Antigenic Site	Not in a G domain	Not in L domain
BA	4091	SH	FALSE	.	T	C	upstream_gene_variant	No changes	11	4	Not in Antigenic Site	Not in a G domain	Not in L domain
ON	4615	G	TRUE	.	TA	T	upstream_gene_variant	No changes	12	4	Not in Antigenic Site	Not in a G domain	Not in L domain
BA	5236	G	FALSE	I183I	T	C	synonymous	No changes	12	4	Not in Antigenic Site	Central conserved domain	Not in L domain
BA	5493	G	FALSE	A269V	C	T	missense	No changes	11	4	Not in Antigenic Site	Mucin-like region II	Not in L domain
ON	5621	G	FALSE	L314P	T	C	missense	No changes	11	4	Not in Antigenic Site	Mucin-like region II	Not in L domain
BA	5804	F	FALSE	T29T	T	C	synonymous	No changes	10	4	Not in Antigenic Site	Not in a G domain	Not in L domain
BA	6203	F	FALSE	G162G	A	G	synonymous	No changes	9	4	Antigenic Site V	Not in a G domain	Not in L domain
BA	6342	F	FALSE	Q209K	C	A	missense	No changes	9	4	Antigenic Site 0b	Not in a G domain	Not in L domain
BA	7506	M2-1	FALSE	.	C	T	upstream_gene_variant	No changes	10	4	Not in Antigenic Site	Not in a G domain	Not in L domain
ON	8857	L	FALSE	S99S	G	T	synonymous	No changes	8	4	Not in Antigenic Site	Not in a G domain	RNA dependent RNA polymerization (RdRp)
ON	10352	L	FALSE	H598Y	C	T	missense	No changes	11	4	Not in Antigenic Site	Not in a G domain	RNA dependent RNA polymerization (RdRp)
BA	11850	L	FALSE	A1097A	G	A	synonymous	No changes	11	4	Not in Antigenic Site	Not in a G domain	Capping (PRNTase)
ON	14551	L	FALSE	G1997G	C	T	synonymous	No changes	8	4	Not in Antigenic Site	Not in a G domain	Cap methyltransferase (MT)
BA	15054	L	FALSE	E2165E	A	G	synonymous	No changes	11	4	Not in Antigenic Site	Not in a G domain	C-terminal domain
BA	59	NS1	FALSE	.	T	C	upstream_gene_variant	No changes	9	3	Not in Antigenic Site	Not in a G domain	Not in L domain
BA	158	NS1	FALSE	D20D	C	T	synonymous	No changes	12	3	Not in Antigenic Site	Not in a G domain	Not in L domain
BA	161	NS1	FALSE	E21E	A	G	synonymous	No changes	8	3	Not in Antigenic Site	Not in a G domain	Not in L domain
BA	224	NS1	FALSE	A42A	C	T	synonymous	No changes	8	3	Not in Antigenic Site	Not in a G domain	Not in L domain
BA	371	NS1	FALSE	E91E	A	G	synonymous	No changes	9	3	Not in Antigenic Site	Not in a G domain	Not in L domain
BA	606	NS2	FALSE	.	C	T	upstream_gene_variant	No changes	8	3	Not in Antigenic Site	Not in a G domain	Not in L domain
BA	787	NS2	FALSE	E54E	A	G	synonymous	No changes	9	3	Not in Antigenic Site	Not in a G domain	Not in L domain
BA	869	NS2	FALSE	T82S	A	T	missense	No changes	8	3	Not in Antigenic Site	Not in a G domain	Not in L domain
ON	1041	N	FALSE	.	T	C	upstream_gene_variant	No changes	7	3	Not in Antigenic Site	Not in a G domain	Not in L domain
BA	1071	N	FALSE	.	G	A	upstream_gene_variant	No changes	9	3	Not in Antigenic Site	Not in a G domain	Not in L domain
BA	1160	N	FALSE	L8L	T	C	synonymous	No changes	8	3	Not in Antigenic Site	Not in a G domain	Not in L domain
BA	1183	N	FALSE	D15D	T	C	synonymous	No changes	8	3	Not in Antigenic Site	Not in a G domain	Not in L domain
BA	1315	N	FALSE	H59H	T	C	synonymous	No changes	8	3	Not in Antigenic Site	Not in a G domain	Not in L domain
BA	1621	N	FALSE	L161L	G	A	synonymous	No changes	9	3	Not in Antigenic Site	Not in a G domain	Not in L domain
BA	2299	N	FALSE	D387D	T	C	synonymous	No changes	8	3	Not in Antigenic Site	Not in a G domain	Not in L domain
ON	2327	P	FALSE	.	G	A	upstream_gene_variant	No changes	8	3	Not in Antigenic Site	Not in a G domain	Not in L domain
BA	2547	P	FALSE	S67S	T	C	synonymous	No changes	9	3	Not in Antigenic Site	Not in a G domain	Not in L domain
BA	2817	P	FALSE	A157A	A	G	synonymous	No changes	8	3	Not in Antigenic Site	Not in a G domain	Not in L domain
BA	2823	P	FALSE	P159P	T	C	synonymous	No changes	9	3	Not in Antigenic Site	Not in a G domain	Not in L domain
BA	2976	P	FALSE	T210T	C	T	synonymous	No changes	8	3	Not in Antigenic Site	Not in a G domain	Not in L domain
BA	3027	P	FALSE	L227L	G	A	synonymous	No changes	9	3	Not in Antigenic Site	Not in a G domain	Not in L domain
BA	3157	M	FALSE	.	A	C	upstream_gene_variant	No changes	9	3	Not in Antigenic Site	Not in a G domain	Not in L domain
BA	3209	M	FALSE	.	A	G	upstream_gene_variant	No changes	8	3	Not in Antigenic Site	Not in a G domain	Not in L domain
BA	3217	M	FALSE	.	A	G	upstream_gene_variant	No changes	9	3	Not in Antigenic Site	Not in a G domain	Not in L domain
ON	3332	M	FALSE	D26D	C	T	synonymous	No changes	7	3	Not in Antigenic Site	Not in a G domain	Not in L domain
BA	3474	M	FALSE	R71R	A	G	synonymous	No changes	9	3	Not in Antigenic Site	Not in a G domain	Not in L domain
BA	3480	M	FALSE	T73T	G	A	synonymous	No changes	8	3	Not in Antigenic Site	Not in a G domain	Not in L domain
BA	3527	M	FALSE	T89I	C	T	missense	O-linked site lost	8	3	Not in Antigenic Site	Not in a G domain	Not in L domain
BA	3867	M	FALSE	L202L	A	G	synonymous	No changes	9	3	Not in Antigenic Site	Not in a G domain	Not in L domain
BA	3888	M	FALSE	N209N	T	C	synonymous	No changes	9	3	Not in Antigenic Site	Not in a G domain	Not in L domain
BA	3927	M	FALSE	F222F	T	C	synonymous	No changes	9	3	Not in Antigenic Site	Not in a G domain	Not in L domain
BA	3993	M	FALSE	H244H	T	C	synonymous	No changes	9	3	Not in Antigenic Site	Not in a G domain	Not in L domain
BA	4005	M	FALSE	R248R	T	C	synonymous	No changes	9	3	Not in Antigenic Site	Not in a G domain	Not in L domain
BA	4036	SH	FALSE	.	C	A	upstream_gene_variant	No changes	9	3	Not in Antigenic Site	Not in a G domain	Not in L domain
BA	4068	SH	FALSE	.	T	C	upstream_gene_variant	No changes	9	3	Not in Antigenic Site	Not in a G domain	Not in L domain
BA	4108	SH	FALSE	.	T	C	upstream_gene_variant	No changes	9	3	Not in Antigenic Site	Not in a G domain	Not in L domain
BA	4172	SH	FALSE	.	T	C	upstream_gene_variant	No changes	8	3	Not in Antigenic Site	Not in a G domain	Not in L domain
BA	4177	SH	FALSE	.	C	T	upstream_gene_variant	No changes	8	3	Not in Antigenic Site	Not in a G domain	Not in L domain
ON	4197	SH	TRUE	.	TA	T	upstream_gene_variant	No changes	9	3	Not in Antigenic Site	Not in a G domain	Not in L domain
BA	4506	G	FALSE	.	C	T	upstream_gene_variant	No changes	8	3	Not in Antigenic Site	Not in a G domain	Not in L domain
ON	4521	G	FALSE	.	C	T	upstream_gene_variant	No changes	7	3	Not in Antigenic Site	Not in a G domain	Not in L domain
BA	4535	G	FALSE	.	T	C	upstream_gene_variant	No changes	8	3	Not in Antigenic Site	Not in a G domain	Not in L domain
BA	4545	G	FALSE	.	T	C	upstream_gene_variant	No changes	8	3	Not in Antigenic Site	Not in a G domain	Not in L domain
BA	4580	G	FALSE	.	C	A	upstream_gene_variant	No changes	8	3	Not in Antigenic Site	Not in a G domain	Not in L domain
BA	4888	G	FALSE	H67H	C	T	synonymous	No changes	8	3	Not in Antigenic Site	Mucin-like region I	Not in L domain
BA	4996	G	FALSE	K103N	A	C	missense	N-linked site gained	9	3	Not in Antigenic Site	Mucin-like region I	Not in L domain
BA	5029	G	FALSE	N114N	C	T	synonymous	No changes	8	3	Not in Antigenic Site	Mucin-like region I	Not in L domain
BA	5116	G	FALSE	N143K	C	G	missense	N-linked site lost	8	3	Not in Antigenic Site	Mucin-like region I	Not in L domain
BA	5287	G	FALSE	P200P	C	A	synonymous	No changes	8	3	Not in Antigenic Site	Heparin Binding domain	Not in L domain
BA	5301	G	FALSE	P205L	C	T	missense	No changes	8	3	Not in Antigenic Site	Heparin Binding domain	Not in L domain
ON	5361	G	FALSE	T227T	T	C	synonymous	No changes	9	3	Not in Antigenic Site	Mucin-like region II	Not in L domain
BA	5540	G	FALSE	Y285H	T	C	missense	No changes	8	3	Not in Antigenic Site	Mucin-like region II	Not in L domain
BA	5556	G	FALSE	E290G	A	G	missense	No changes	8	3	Not in Antigenic Site	Mucin-like region II	Not in L domain
BA	5566	G	FALSE	P293P	C	A	synonymous	No changes	9	3	Not in Antigenic Site	Mucin-like region II	Not in L domain
BA	5602	G	FALSE	S305S	C	T	synonymous	No changes	8	3	Not in Antigenic Site	Mucin-like region II	Not in L domain
BA	5672	F	FALSE	.	C	T	upstream_gene_variant	No changes	7	3	Not in Antigenic Site	Not in a G domain	Not in L domain
ON	5676	F	FALSE	.	A	G	upstream_gene_variant	No changes	6	3	Not in Antigenic Site	Not in a G domain	Not in L domain
BA	5852	F	FALSE	L45F	G	T	missense	No changes	8	3	Antigenic Site IIIa	Not in a G domain	Not in L domain
BA	6035	F	FALSE	R106R	G	A	synonymous	No changes	8	3	Not in Antigenic Site	Not in a G domain	Not in L domain
BA	6038	F	FALSE	A107A	C	T	synonymous	No changes	9	3	Not in Antigenic Site	Not in a G domain	Not in L domain
BA	6170	F	FALSE	G151G	T	C	synonymous	No changes	8	3	Antigenic Site V	Not in a G domain	Not in L domain
BA	6319	F	FALSE	N201S	A	G	missense	N-linked site lost	7	3	Antigenic Site 0b	Not in a G domain	Not in L domain
BA	6449	F	FALSE	T244T	G	A	synonymous	No changes	9	3	Not in Antigenic Site	Not in a G domain	Not in L domain
BA	6464	F	FALSE	T249T	T	C	synonymous	No changes	8	3	Not in Antigenic Site	Not in a G domain	Not in L domain
BA	6506	F	FALSE	D263D	T	C	synonymous	No changes	8	3	Antigenic Site II	Not in a G domain	Not in L domain
BA	6530	F	FALSE	K271K	A	G	synonymous	No changes	8	3	Antigenic Site II	Not in a G domain	Not in L domain
BA	6608	F	FALSE	L297L	T	C	synonymous	No changes	8	3	Not in Antigenic Site	Not in a G domain	Not in L domain
BA	6644	F	FALSE	I309I	T	A	synonymous	No changes	8	3	Antigenic Site IIIb	Not in a G domain	Not in L domain
BA	6947	F	FALSE	L410L	A	G	synonymous	No changes	9	3	Not in Antigenic Site	Not in a G domain	Not in L domain
BA	7109	F	FALSE	G464G	C	A	synonymous	No changes	8	3	Antigenic Site IV	Not in a G domain	Not in L domain
BA	7597	M2-1	FALSE	.	C	T	upstream_gene_variant	No changes	9	3	Not in Antigenic Site	Not in a G domain	Not in L domain
BA	8049	M2-1	FALSE	V127V	G	A	synonymous	No changes	9	3	Not in Antigenic Site	Not in a G domain	Not in L domain
BA	8112	M2-1	FALSE	L148L	G	A	synonymous	No changes	9	3	Not in Antigenic Site	Not in a G domain	Not in L domain
BA	8213	M2-1	FALSE	S182N	G	A	missense	N-linked site gained	7	3	Not in Antigenic Site	Not in a G domain	Not in L domain
BA	8298	M2-2	FALSE	S26N	G	A	missense	N-linked site gained	9	3	Not in Antigenic Site	Not in a G domain	Not in L domain
ON	8358	M2-2	FALSE	N44S	A	G	missense	N-linked site lost	7	3	Not in Antigenic Site	Not in a G domain	Not in L domain
BA	8359	M2-2	FALSE	N46N	C	T	synonymous	No changes	7	3	Not in Antigenic Site	Not in a G domain	Not in L domain
BA	8528	L	FALSE	.	A	G	upstream_gene_variant	No changes	7	3	Not in Antigenic Site	Not in a G domain	Not in L domain
BA	8679	L	FALSE	Y40Y	T	C	synonymous	No changes	8	3	Not in Antigenic Site	Not in a G domain	RNA dependent RNA polymerization (RdRp)
BA	8934	L	FALSE	Y125Y	C	T	synonymous	No changes	7	3	Not in Antigenic Site	Not in a G domain	RNA dependent RNA polymerization (RdRp)
ON	9148	L	FALSE	S196S	G	A	synonymous	No changes	7	3	Not in Antigenic Site	Not in a G domain	RNA dependent RNA polymerization (RdRp)
BA	9487	L	FALSE	L310L	C	T	synonymous	No changes	8	3	Not in Antigenic Site	Not in a G domain	RNA dependent RNA polymerization (RdRp)
BA	9546	L	FALSE	F329F	T	C	synonymous	No changes	8	3	Not in Antigenic Site	Not in a G domain	RNA dependent RNA polymerization (RdRp)
BA	9684	L	FALSE	L375L	A	T	synonymous	No changes	6	3	Not in Antigenic Site	Not in a G domain	RNA dependent RNA polymerization (RdRp)
ON	9766	L	FALSE	S402S	T	C	synonymous	No changes	7	3	Not in Antigenic Site	Not in a G domain	RNA dependent RNA polymerization (RdRp)
BA	9966	L	FALSE	I469I	C	T	synonymous	No changes	8	3	Not in Antigenic Site	Not in a G domain	RNA dependent RNA polymerization (RdRp)
BA	10182	L	FALSE	A541A	T	C	synonymous	No changes	8	3	Not in Antigenic Site	Not in a G domain	RNA dependent RNA polymerization (RdRp)
BA	10272	L	FALSE	L571L	G	A	synonymous	No changes	8	3	Not in Antigenic Site	Not in a G domain	RNA dependent RNA polymerization (RdRp)
BA	10413	L	FALSE	G618G	T	C	synonymous	No changes	7	3	Not in Antigenic Site	Not in a G domain	RNA dependent RNA polymerization (RdRp)
BA	10734	L	FALSE	G725G	G	A	synonymous	No changes	9	3	Not in Antigenic Site	Not in a G domain	RNA dependent RNA polymerization (RdRp)
BA	10998	L	FALSE	Q813Q	G	A	synonymous	No changes	8	3	Not in Antigenic Site	Not in a G domain	RNA dependent RNA polymerization (RdRp)
BA	11361	L	FALSE	Y934Y	C	T	synonymous	No changes	9	3	Not in Antigenic Site	Not in a G domain	RNA dependent RNA polymerization (RdRp)
BA	11403	L	FALSE	N948N	T	C	synonymous	No changes	8	3	Not in Antigenic Site	Not in a G domain	Capping (PRNTase)
BA	11424	L	FALSE	I955I	A	C	synonymous	No changes	9	3	Not in Antigenic Site	Not in a G domain	Capping (PRNTase)
BA	11511	L	FALSE	L984L	G	A	synonymous	No changes	9	3	Not in Antigenic Site	Not in a G domain	Capping (PRNTase)
BA	11568	L	FALSE	D1003D	C	T	synonymous	No changes	8	3	Not in Antigenic Site	Not in a G domain	Capping (PRNTase)
BA	12103	L	FALSE	L1182L	C	T	synonymous	No changes	8	3	Not in Antigenic Site	Not in a G domain	Capping (PRNTase)
BA	12117	L	FALSE	K1186K	A	G	synonymous	No changes	8	3	Not in Antigenic Site	Not in a G domain	Capping (PRNTase)
BA	12201	L	FALSE	S1214S	C	T	synonymous	No changes	9	3	Not in Antigenic Site	Not in a G domain	Capping (PRNTase)
ON	12238	L	FALSE	Y1226Y	T	C	synonymous	No changes	10	3	Not in Antigenic Site	Not in a G domain	Capping (PRNTase)
BA	12330	L	FALSE	G1257G	A	G	synonymous	No changes	9	3	Not in Antigenic Site	Not in a G domain	Capping (PRNTase)
BA	12615	L	FALSE	S1352S	A	T	synonymous	No changes	9	3	Not in Antigenic Site	Not in a G domain	Capping (PRNTase)
BA	12702	L	FALSE	I1381I	C	T	synonymous	No changes	9	3	Not in Antigenic Site	Not in a G domain	Capping (PRNTase)
BA	12966	L	FALSE	G1469G	A	T	synonymous	No changes	5	3	Not in Antigenic Site	Not in a G domain	Connector domain (CD)
BA	13119	L	FALSE	E1520E	G	A	synonymous	No changes	9	3	Not in Antigenic Site	Not in a G domain	Connector domain (CD)
BA	13156	L	FALSE	V1533F	G	T	missense	No changes	7	3	Not in Antigenic Site	Not in a G domain	Connector domain (CD)
BA	13337	L	FALSE	N1593S	A	G	missense	N-linked site lost	8	3	Not in Antigenic Site	Not in a G domain	Connector domain (CD)
BA	13431	L	FALSE	P1624P	T	C	synonymous	No changes	8	3	Not in Antigenic Site	Not in a G domain	Connector domain (CD)
BA	13615	L	FALSE	L1686L	C	T	synonymous	No changes	8	3	Not in Antigenic Site	Not in a G domain	Connector domain (CD)
BA	13680	L	FALSE	H1707H	C	T	synonymous	No changes	7	3	Not in Antigenic Site	Not in a G domain	Connector domain (CD)
ON	13828	L	FALSE	T1756T	A	T	synonymous	No changes	7	3	Not in Antigenic Site	Not in a G domain	Connector domain (CD)
BA	14064	L	FALSE	E1835E	G	A	synonymous	No changes	12	3	Not in Antigenic Site	Not in a G domain	Cap methyltransferase (MT)
BA	14091	L	FALSE	K1844K	A	G	synonymous	No changes	8	3	Not in Antigenic Site	Not in a G domain	Cap methyltransferase (MT)
BA	14118	L	FALSE	G1853G	T	C	synonymous	No changes	7	3	Not in Antigenic Site	Not in a G domain	Cap methyltransferase (MT)
BA	14417	L	FALSE	S1953N	G	A	missense	N-linked site gained	7	3	Not in Antigenic Site	Not in a G domain	Cap methyltransferase (MT)
BA	14427	L	FALSE	V1956V	A	G	synonymous	No changes	7	3	Not in Antigenic Site	Not in a G domain	Cap methyltransferase (MT)
BA	14577	L	FALSE	Y2006Y	C	T	synonymous	No changes	9	3	Not in Antigenic Site	Not in a G domain	Cap methyltransferase (MT)
BA	14595	L	FALSE	G2012G	C	A	synonymous	No changes	8	3	Not in Antigenic Site	Not in a G domain	Cap methyltransferase (MT)
BA	14967	L	FALSE	L2136L	G	A	synonymous	No changes	8	3	Not in Antigenic Site	Not in a G domain	C-terminal domain
BA	14994	L	FALSE	T2145T	C	A	synonymous	No changes	5	3	Not in Antigenic Site	Not in a G domain	C-terminal domain
BA	15003	L	FALSE	L2148L	C	T	synonymous	No changes	8	3	Not in Antigenic Site	Not in a G domain	C-terminal domain
BA	15050	L	FALSE	N2164S	A	G	missense	N-linked site lost	8	3	Not in Antigenic Site	Not in a G domain	C-terminal domain
BA	15061	L	FALSE	.	C	T	downstream_gene_variant	No changes	5	3	Not in Antigenic Site	Not in a G domain	Not in L domain
BA	15175	L	FALSE	.	T	C	downstream_gene_variant	No changes	8	3	Not in Antigenic Site	Not in a G domain	Not in L domain
BA	37	NS1	FALSE	.	A	G	upstream_gene_variant	No changes	5	2	Not in Antigenic Site	Not in a G domain	Not in L domain
BA	78	NS1	FALSE	.	G	A	upstream_gene_variant	No changes	5	2	Not in Antigenic Site	Not in a G domain	Not in L domain
BA	80	NS1	FALSE	.	C	T	upstream_gene_variant	No changes	6	2	Not in Antigenic Site	Not in a G domain	Not in L domain
ON	119	NS1	FALSE	S7S	T	C	synonymous	No changes	5	2	Not in Antigenic Site	Not in a G domain	Not in L domain
ON	212	NS1	FALSE	T38T	T	C	synonymous	No changes	5	2	Not in Antigenic Site	Not in a G domain	Not in L domain
BA	257	NS1	FALSE	G53G	C	T	synonymous	No changes	6	2	Not in Antigenic Site	Not in a G domain	Not in L domain
BA	273	NS1	FALSE	V59I	G	A	missense	No changes	6	2	Not in Antigenic Site	Not in a G domain	Not in L domain
BA	286	NS1	FALSE	S63N	G	A	missense	N-linked site gained	6	2	Not in Antigenic Site	Not in a G domain	Not in L domain
ON	616	NS2	FALSE	.	G	A	upstream_gene_variant	No changes	7	2	Not in Antigenic Site	Not in a G domain	Not in L domain
BA	685	NS2	FALSE	P20P	C	T	synonymous	No changes	6	2	Not in Antigenic Site	Not in a G domain	Not in L domain
ON	693	NS2	FALSE	S22S	G	A	synonymous	No changes	7	2	Not in Antigenic Site	Not in a G domain	Not in L domain
BA	748	NS2	FALSE	Y41Y	C	T	synonymous	No changes	6	2	Not in Antigenic Site	Not in a G domain	Not in L domain
BA	877	NS2	FALSE	Y84Y	T	C	synonymous	No changes	6	2	Not in Antigenic Site	Not in a G domain	Not in L domain
ON	1011	N	FALSE	.	C	A	upstream_gene_variant	No changes	6	2	Not in Antigenic Site	Not in a G domain	Not in L domain
BA	1016	N	FALSE	.	C	T	upstream_gene_variant	No changes	5	2	Not in Antigenic Site	Not in a G domain	Not in L domain
BA	1024	N	FALSE	.	T	C	upstream_gene_variant	No changes	6	2	Not in Antigenic Site	Not in a G domain	Not in L domain
ON	1028	N	FALSE	.	C	A	upstream_gene_variant	No changes	5	2	Not in Antigenic Site	Not in a G domain	Not in L domain
BA	1036	N	FALSE	.	T	A	upstream_gene_variant	No changes	8	2	Not in Antigenic Site	Not in a G domain	Not in L domain
ON	1068	N	FALSE	.	A	G	upstream_gene_variant	No changes	5	2	Not in Antigenic Site	Not in a G domain	Not in L domain
BA	1158	N	FALSE	K7R	A	G	missense	No changes	5	2	Not in Antigenic Site	Not in a G domain	Not in L domain
BA	1187	N	FALSE	L17L	C	T	synonymous	No changes	5	2	Not in Antigenic Site	Not in a G domain	Not in L domain
BA	1289	N	FALSE	L51L	C	T	synonymous	No changes	6	2	Not in Antigenic Site	Not in a G domain	Not in L domain
BA	1321	N	FALSE	F61F	C	T	synonymous	No changes	5	2	Not in Antigenic Site	Not in a G domain	Not in L domain
BA	1336	N	FALSE	G66G	T	G	synonymous	No changes	6	2	Not in Antigenic Site	Not in a G domain	Not in L domain
BA	1358	N	FALSE	L74L	T	C	synonymous	No changes	6	2	Not in Antigenic Site	Not in a G domain	Not in L domain
BA	1819	N	FALSE	G227G	C	T	synonymous	No changes	6	2	Not in Antigenic Site	Not in a G domain	Not in L domain
BA	1846	N	FALSE	G236G	T	C	synonymous	No changes	8	2	Not in Antigenic Site	Not in a G domain	Not in L domain
BA	1930	N	FALSE	A264A	C	T	synonymous	No changes	6	2	Not in Antigenic Site	Not in a G domain	Not in L domain
BA	2029	N	FALSE	E297E	A	G	synonymous	No changes	6	2	Not in Antigenic Site	Not in a G domain	Not in L domain
ON	2246	N	FALSE	D369D	T	C	synonymous	No changes	6	2	Not in Antigenic Site	Not in a G domain	Not in L domain
BA	2394	P	FALSE	K16K	A	G	synonymous	No changes	6	2	Not in Antigenic Site	Not in a G domain	Not in L domain
BA	2439	P	FALSE	S31S	C	A	synonymous	No changes	6	2	Not in Antigenic Site	Not in a G domain	Not in L domain
BA	2457	P	FALSE	K37K	A	G	synonymous	No changes	6	2	Not in Antigenic Site	Not in a G domain	Not in L domain
BA	2511	P	FALSE	P55P	G	A	synonymous	No changes	6	2	Not in Antigenic Site	Not in a G domain	Not in L domain
BA	2564	P	FALSE	P73L	C	T	missense	No changes	6	2	Not in Antigenic Site	Not in a G domain	Not in L domain
BA	2643	P	FALSE	S99S	T	C	synonymous	No changes	6	2	Not in Antigenic Site	Not in a G domain	Not in L domain
ON	2724	P	FALSE	Q126Q	G	A	synonymous	No changes	5	2	Not in Antigenic Site	Not in a G domain	Not in L domain
ON	2811	P	FALSE	A155A	G	A	synonymous	No changes	5	2	Not in Antigenic Site	Not in a G domain	Not in L domain
BA	2961	P	FALSE	K205K	A	G	synonymous	No changes	6	2	Not in Antigenic Site	Not in a G domain	Not in L domain
BA	2965	P	FALSE	A207T	G	A	missense	O-linked site gained	6	2	Not in Antigenic Site	Not in a G domain	Not in L domain
ON	3138	M	FALSE	.	C	T	upstream_gene_variant	No changes	5	2	Not in Antigenic Site	Not in a G domain	Not in L domain
BA	3141	M	FALSE	.	C	T	upstream_gene_variant	No changes	5	2	Not in Antigenic Site	Not in a G domain	Not in L domain
ON	3154	M	FALSE	.	T	C	upstream_gene_variant	No changes	5	2	Not in Antigenic Site	Not in a G domain	Not in L domain
BA	3159	M	FALSE	.	A	G	upstream_gene_variant	No changes	5	2	Not in Antigenic Site	Not in a G domain	Not in L domain
BA	3160	M	FALSE	.	T	C	upstream_gene_variant	No changes	6	2	Not in Antigenic Site	Not in a G domain	Not in L domain
BA	3186	M	FALSE	.	A	G	upstream_gene_variant	No changes	6	2	Not in Antigenic Site	Not in a G domain	Not in L domain
ON	3197	M	FALSE	.	T	C	upstream_gene_variant	No changes	5	2	Not in Antigenic Site	Not in a G domain	Not in L domain
BA	3243	M	TRUE	.	A	AG	upstream_gene_variant	No changes	6	2	Not in Antigenic Site	Not in a G domain	Not in L domain
ON	3272	M	FALSE	N6N	T	C	synonymous	No changes	7	2	Not in Antigenic Site	Not in a G domain	Not in L domain
BA	3369	M	FALSE	V36V	G	T	synonymous	No changes	6	2	Not in Antigenic Site	Not in a G domain	Not in L domain
BA	3387	M	FALSE	S42S	T	C	synonymous	No changes	6	2	Not in Antigenic Site	Not in a G domain	Not in L domain
BA	3483	M	FALSE	I74I	C	T	synonymous	No changes	6	2	Not in Antigenic Site	Not in a G domain	Not in L domain
BA	3495	M	FALSE	S78S	T	C	synonymous	No changes	5	2	Not in Antigenic Site	Not in a G domain	Not in L domain
BA	3516	M	FALSE	P85P	T	C	synonymous	No changes	5	2	Not in Antigenic Site	Not in a G domain	Not in L domain
BA	3522	M	FALSE	N87N	T	C	synonymous	No changes	5	2	Not in Antigenic Site	Not in a G domain	Not in L domain
ON	3653	M	FALSE	T133T	T	C	synonymous	No changes	5	2	Not in Antigenic Site	Not in a G domain	Not in L domain
BA	3777	M	FALSE	K172K	G	A	synonymous	No changes	6	2	Not in Antigenic Site	Not in a G domain	Not in L domain
BA	3810	M	FALSE	T183T	C	T	synonymous	No changes	6	2	Not in Antigenic Site	Not in a G domain	Not in L domain
ON	3836	M	FALSE	I194I	C	T	synonymous	No changes	5	2	Not in Antigenic Site	Not in a G domain	Not in L domain
BA	3855	M	FALSE	A198A	A	G	synonymous	No changes	6	2	Not in Antigenic Site	Not in a G domain	Not in L domain
BA	3885	M	FALSE	D208D	T	C	synonymous	No changes	6	2	Not in Antigenic Site	Not in a G domain	Not in L domain
BA	3942	M	FALSE	G227G	T	C	synonymous	No changes	6	2	Not in Antigenic Site	Not in a G domain	Not in L domain
BA	3999	M	FALSE	A246A	T	C	synonymous	No changes	5	2	Not in Antigenic Site	Not in a G domain	Not in L domain
ON	4028	SH	FALSE	.	T	A	upstream_gene_variant	No changes	5	2	Not in Antigenic Site	Not in a G domain	Not in L domain
ON	4042	SH	FALSE	.	C	T	upstream_gene_variant	No changes	5	2	Not in Antigenic Site	Not in a G domain	Not in L domain
BA	4059	SH	FALSE	.	G	A	upstream_gene_variant	No changes	6	2	Not in Antigenic Site	Not in a G domain	Not in L domain
ON	4110	SH	FALSE	.	G	A	upstream_gene_variant	No changes	5	2	Not in Antigenic Site	Not in a G domain	Not in L domain
BA	4122	SH	FALSE	.	C	T	upstream_gene_variant	No changes	6	2	Not in Antigenic Site	Not in a G domain	Not in L domain
BA	4141	SH	FALSE	.	A	G	upstream_gene_variant	No changes	6	2	Not in Antigenic Site	Not in a G domain	Not in L domain
BA	4148	SH	FALSE	.	A	G	upstream_gene_variant	No changes	6	2	Not in Antigenic Site	Not in a G domain	Not in L domain
BA	4179	SH	FALSE	.	G	T	upstream_gene_variant	No changes	6	2	Not in Antigenic Site	Not in a G domain	Not in L domain
BA	4182	SH	FALSE	.	C	A	upstream_gene_variant	No changes	6	2	Not in Antigenic Site	Not in a G domain	Not in L domain
ON	4204	SH	FALSE	.	T	A	upstream_gene_variant	No changes	3	2	Not in Antigenic Site	Not in a G domain	Not in L domain
BA	4213	SH	FALSE	.	T	C	upstream_gene_variant	No changes	6	2	Not in Antigenic Site	Not in a G domain	Not in L domain
BA	4270	SH	FALSE	.	C	T	upstream_gene_variant	No changes	6	2	Not in Antigenic Site	Not in a G domain	Not in L domain
BA	4271	SH	FALSE	.	C	T	upstream_gene_variant	No changes	6	2	Not in Antigenic Site	Not in a G domain	Not in L domain
BA	4387	SH	FALSE	S29S	T	C	synonymous	No changes	6	2	Not in Antigenic Site	Not in a G domain	Not in L domain
BA	4426	SH	FALSE	N42N	T	C	synonymous	No changes	5	2	Not in Antigenic Site	Not in a G domain	Not in L domain
BA	4452	SH	FALSE	C51Y	G	A	missense	No changes	6	2	Not in Antigenic Site	Not in a G domain	Not in L domain
BA	4457	SH	FALSE	K53E	A	G	missense	No changes	6	2	Not in Antigenic Site	Not in a G domain	Not in L domain
BA	4483	SH	FALSE	Y61Y	T	C	synonymous	No changes	5	2	Not in Antigenic Site	Not in a G domain	Not in L domain
ON	4494	G	FALSE	.	C	T	upstream_gene_variant	No changes	5	2	Not in Antigenic Site	Not in a G domain	Not in L domain
BA	4527	G	FALSE	.	T	C	upstream_gene_variant	No changes	6	2	Not in Antigenic Site	Not in a G domain	Not in L domain
BA	4534	G	FALSE	.	G	A	upstream_gene_variant	No changes	6	2	Not in Antigenic Site	Not in a G domain	Not in L domain
BA	4541	G	FALSE	.	T	C	upstream_gene_variant	No changes	6	2	Not in Antigenic Site	Not in a G domain	Not in L domain
ON	4550	G	FALSE	.	T	C	upstream_gene_variant	No changes	7	2	Not in Antigenic Site	Not in a G domain	Not in L domain
BA	4566	G	FALSE	.	C	T	upstream_gene_variant	No changes	6	2	Not in Antigenic Site	Not in a G domain	Not in L domain
BA	4579	G	FALSE	.	T	C	upstream_gene_variant	No changes	6	2	Not in Antigenic Site	Not in a G domain	Not in L domain
BA	4614	G	FALSE	.	G	T	upstream_gene_variant	No changes	6	2	Not in Antigenic Site	Not in a G domain	Not in L domain
ON	4616	G	FALSE	.	A	T	upstream_gene_variant	No changes	3	2	Not in Antigenic Site	Not in a G domain	Not in L domain
BA	4721	G	FALSE	T12A	A	G	missense	O-linked site lost	6	2	Not in Antigenic Site	N-terminal	Not in L domain
ON	4749	G	FALSE	L23L	A	G	synonymous	No changes	5	2	Not in Antigenic Site	N-terminal	Not in L domain
BA	4882	G	FALSE	A65A	C	T	synonymous	No changes	6	2	Not in Antigenic Site	Not in a G domain	Not in L domain
ON	4956	G	FALSE	T92T	C	T	synonymous	No changes	5	2	Not in Antigenic Site	Mucin-like region I	Not in L domain
BA	5012	G	FALSE	P109S	C	T	missense	O-linked site gained	6	2	Not in Antigenic Site	Mucin-like region I	Not in L domain
BA	5068	G	FALSE	H127H	C	T	synonymous	No changes	6	2	Not in Antigenic Site	Mucin-like region I	Not in L domain
ON	5081	G	FALSE	K134I	A	T	missense	No changes	5	2	Not in Antigenic Site	Mucin-like region I	Not in L domain
BA	5100	G	FALSE	S138Y	C	A	missense	O-linked site lost	6	2	Not in Antigenic Site	Mucin-like region I	Not in L domain
BA	5127	G	FALSE	S147N	G	A	missense	N-linked site gained	6	2	Not in Antigenic Site	Mucin-like region I	Not in L domain
BA	5167	G	FALSE	D160D	T	C	synonymous	No changes	6	2	Not in Antigenic Site	Mucin-like region I	Not in L domain
BA	5191	G	FALSE	F168F	C	T	synonymous	No changes	8	2	Not in Antigenic Site	Central conserved domain	Not in L domain
ON	5302	G	FALSE	L208I	C	A	missense	No changes	7	2	Not in Antigenic Site	Heparin Binding domain	Not in L domain
BA	5368	G	FALSE	I227I	T	C	synonymous	No changes	4	2	Not in Antigenic Site	Mucin-like region II	Not in L domain
ON	5370	G	FALSE	P230P	T	C	synonymous	No changes	7	2	Not in Antigenic Site	Mucin-like region II	Not in L domain
ON	5374	G	FALSE	G232R	G	A	missense	No changes	5	2	Not in Antigenic Site	Mucin-like region II	Not in L domain
ON	5375	G	FALSE	G232E	G	A	missense	No changes	7	2	Not in Antigenic Site	Mucin-like region II	Not in L domain
ON	5389	G	FALSE	N237D	A	G	missense	N-linked site lost	7	2	Not in Antigenic Site	Mucin-like region II	Not in L domain
ON	5397	G	FALSE	T239T	T	C	synonymous	No changes	7	2	Not in Antigenic Site	Mucin-like region II	Not in L domain
ON	5408	G	FALSE	I243S	T	G	missense	O-linked site gained	5	2	Not in Antigenic Site	Mucin-like region II	Not in L domain
ON	5438	G	FALSE	K253I	A	T	missense	No changes	7	2	Not in Antigenic Site	Mucin-like region II	Not in L domain
BA	5452	G	FALSE	S255S	A	G	synonymous	No changes	6	2	Not in Antigenic Site	Mucin-like region II	Not in L domain
BA	5461	G	FALSE	T258T	A	G	synonymous	No changes	6	2	Not in Antigenic Site	Mucin-like region II	Not in L domain
ON	5464	G	FALSE	E262K	G	A	missense	No changes	5	2	Not in Antigenic Site	Mucin-like region II	Not in L domain
BA	5465	G	FALSE	R260G	A	G	missense	No changes	6	2	Not in Antigenic Site	Mucin-like region II	Not in L domain
ON	5497	G	FALSE	Y273H	T	C	missense	No changes	7	2	Not in Antigenic Site	Mucin-like region II	Not in L domain
BA	5497	G	FALSE	L270L	T	C	synonymous	No changes	4	2	Not in Antigenic Site	Mucin-like region II	Not in L domain
BA	5504	G	FALSE	T273A	A	G	missense	O-linked site lost	6	2	Not in Antigenic Site	Mucin-like region II	Not in L domain
ON	5511	G	FALSE	S277S	A	C	synonymous	No changes	5	2	Not in Antigenic Site	Mucin-like region II	Not in L domain
BA	5512	G	FALSE	S275S	A	G	synonymous	No changes	6	2	Not in Antigenic Site	Mucin-like region II	Not in L domain
BA	5513	G	FALSE	K276E	A	G	missense	No changes	6	2	Not in Antigenic Site	Mucin-like region II	Not in L domain
BA	5521	G	FALSE	T278T	A	G	synonymous	No changes	6	2	Not in Antigenic Site	Mucin-like region II	Not in L domain
BA	5522	G	FALSE	I279V	A	G	missense	No changes	6	2	Not in Antigenic Site	Mucin-like region II	Not in L domain
BA	5537	G	FALSE	L284F	C	T	missense	No changes	6	2	Not in Antigenic Site	Mucin-like region II	Not in L domain
ON	5546	G	FALSE	L289P	T	C	missense	No changes	5	2	Not in Antigenic Site	Mucin-like region II	Not in L domain
ON	5569	G	FALSE	Y297H	T	C	missense	No changes	7	2	Not in Antigenic Site	Mucin-like region II	Not in L domain
ON	5592	G	FALSE	H304H	T	C	synonymous	No changes	5	2	Not in Antigenic Site	Mucin-like region II	Not in L domain
ON	5662	F	FALSE	.	G	A	upstream_gene_variant	No changes	7	2	Not in Antigenic Site	Not in a G domain	Not in L domain
ON	5685	F	FALSE	.	C	T	upstream_gene_variant	No changes	5	2	Not in Antigenic Site	Not in a G domain	Not in L domain
BA	5760	F	FALSE	L15F	C	T	missense	No changes	6	2	Not in Antigenic Site	Not in a G domain	Not in L domain
ON	5791	F	FALSE	F22F	C	T	synonymous	No changes	5	2	Not in Antigenic Site	Not in a G domain	Not in L domain
BA	5858	F	FALSE	A47A	T	C	synonymous	No changes	6	2	Antigenic Site IIIa	Not in a G domain	Not in L domain
BA	5891	F	FALSE	T58T	A	G	synonymous	No changes	6	2	Not in Antigenic Site	Not in a G domain	Not in L domain
BA	6110	F	FALSE	K131K	G	A	synonymous	No changes	5	2	Not in Antigenic Site	Not in a G domain	Not in L domain
BA	6140	F	FALSE	L141L	G	A	synonymous	No changes	6	2	Not in Antigenic Site	Not in a G domain	Not in L domain
ON	6298	F	FALSE	K191K	G	A	synonymous	No changes	6	2	Antigenic Site V	Not in a G domain	Not in L domain
BA	6347	F	FALSE	Q210Q	G	A	synonymous	No changes	6	2	Antigenic Site 0b	Not in a G domain	Not in L domain
BA	6700	F	FALSE	E328G	A	G	missense	No changes	6	2	Not in Antigenic Site	Not in a G domain	Not in L domain
BA	6776	F	FALSE	P353P	A	G	synonymous	No changes	6	2	Not in Antigenic Site	Not in a G domain	Not in L domain
ON	6820	F	FALSE	V365V	G	A	synonymous	No changes	6	2	Not in Antigenic Site	Not in a G domain	Not in L domain
BA	7268	F	FALSE	N517N	T	C	synonymous	No changes	6	2	Not in Antigenic Site	Not in a G domain	Not in L domain
ON	7367	F	FALSE	L548L	C	T	synonymous	No changes	5	2	Not in Antigenic Site	Not in a G domain	Not in L domain
BA	7424	F	FALSE	N569N	T	C	synonymous	No changes	6	2	Not in Antigenic Site	Not in a G domain	Not in L domain
ON	7432	F	FALSE	N569N	T	C	synonymous	No changes	5	2	Not in Antigenic Site	Not in a G domain	Not in L domain
ON	7520	M2-1	FALSE	.	A	G	upstream_gene_variant	No changes	6	2	Not in Antigenic Site	Not in a G domain	Not in L domain
ON	7539	M2-1	FALSE	.	A	C	upstream_gene_variant	No changes	5	2	Not in Antigenic Site	Not in a G domain	Not in L domain
BA	7545	M2-1	FALSE	.	T	C	upstream_gene_variant	No changes	6	2	Not in Antigenic Site	Not in a G domain	Not in L domain
BA	7546	M2-1	FALSE	.	C	T	upstream_gene_variant	No changes	6	2	Not in Antigenic Site	Not in a G domain	Not in L domain
BA	7549	M2-1	FALSE	.	C	T	upstream_gene_variant	No changes	6	2	Not in Antigenic Site	Not in a G domain	Not in L domain
BA	7558	M2-1	FALSE	.	C	A	upstream_gene_variant	No changes	6	2	Not in Antigenic Site	Not in a G domain	Not in L domain
BA	7561	M2-1	FALSE	.	C	T	upstream_gene_variant	No changes	6	2	Not in Antigenic Site	Not in a G domain	Not in L domain
BA	7582	M2-1	FALSE	.	C	T	upstream_gene_variant	No changes	4	2	Not in Antigenic Site	Not in a G domain	Not in L domain
ON	7589	M2-1	FALSE	.	A	G	upstream_gene_variant	No changes	4	2	Not in Antigenic Site	Not in a G domain	Not in L domain
BA	7616	M2-1	FALSE	.	G	A	upstream_gene_variant	No changes	6	2	Not in Antigenic Site	Not in a G domain	Not in L domain
BA	7677	M2-1	FALSE	R3R	A	G	synonymous	No changes	6	2	Not in Antigenic Site	Not in a G domain	Not in L domain
BA	7710	M2-1	FALSE	H14H	T	C	synonymous	No changes	6	2	Not in Antigenic Site	Not in a G domain	Not in L domain
BA	7932	M2-1	FALSE	N88N	C	T	synonymous	No changes	6	2	Not in Antigenic Site	Not in a G domain	Not in L domain
ON	7977	M2-1	FALSE	L103L	T	C	synonymous	No changes	6	2	Not in Antigenic Site	Not in a G domain	Not in L domain
BA	8073	M2-1	FALSE	I135I	C	T	synonymous	No changes	4	2	Not in Antigenic Site	Not in a G domain	Not in L domain
BA	8196	M2-1	FALSE	P176P	A	T	synonymous	No changes	5	2	Not in Antigenic Site	Not in a G domain	Not in L domain
BA	8366	M2-2	FALSE	C49G	T	G	missense	No changes	6	2	Not in Antigenic Site	Not in a G domain	Not in L domain
BA	8488	M2-2	FALSE	V89V	G	A	synonymous	No changes	6	2	Not in Antigenic Site	Not in a G domain	Not in L domain
BA	8521	L	FALSE	.	T	C	upstream_gene_variant	No changes	6	2	Not in Antigenic Site	Not in a G domain	Not in L domain
BA	8525	L	FALSE	.	A	G	upstream_gene_variant	No changes	6	2	Not in Antigenic Site	Not in a G domain	Not in L domain
ON	8531	L	FALSE	.	T	C	upstream_gene_variant	No changes	4	2	Not in Antigenic Site	Not in a G domain	Not in L domain
BA	8534	L	FALSE	.	C	T	upstream_gene_variant	No changes	6	2	Not in Antigenic Site	Not in a G domain	Not in L domain
ON	8650	L	FALSE	A30A	T	C	synonymous	No changes	6	2	Not in Antigenic Site	Not in a G domain	RNA dependent RNA polymerization (RdRp)
BA	8673	L	FALSE	G38G	C	T	synonymous	No changes	8	2	Not in Antigenic Site	Not in a G domain	RNA dependent RNA polymerization (RdRp)
ON	9013	L	FALSE	V151V	C	T	synonymous	No changes	6	2	Not in Antigenic Site	Not in a G domain	RNA dependent RNA polymerization (RdRp)
BA	9088	L	FALSE	Y177H	T	C	missense	No changes	5	2	Not in Antigenic Site	Not in a G domain	RNA dependent RNA polymerization (RdRp)
BA	9093	L	FALSE	S178S	A	G	synonymous	No changes	6	2	Not in Antigenic Site	Not in a G domain	RNA dependent RNA polymerization (RdRp)
BA	9408	L	FALSE	C283C	C	T	synonymous	No changes	4	2	Not in Antigenic Site	Not in a G domain	RNA dependent RNA polymerization (RdRp)
BA	9438	L	FALSE	N293N	T	C	synonymous	No changes	6	2	Not in Antigenic Site	Not in a G domain	RNA dependent RNA polymerization (RdRp)
ON	9451	L	FALSE	K297K	A	G	synonymous	No changes	4	2	Not in Antigenic Site	Not in a G domain	RNA dependent RNA polymerization (RdRp)
BA	9459	L	FALSE	G300G	G	A	synonymous	No changes	6	2	Not in Antigenic Site	Not in a G domain	RNA dependent RNA polymerization (RdRp)
BA	9504	L	FALSE	L315L	T	G	synonymous	No changes	5	2	Not in Antigenic Site	Not in a G domain	RNA dependent RNA polymerization (RdRp)
BA	9540	L	FALSE	E327E	A	G	synonymous	No changes	5	2	Not in Antigenic Site	Not in a G domain	RNA dependent RNA polymerization (RdRp)
BA	9622	L	FALSE	R355R	C	A	synonymous	No changes	6	2	Not in Antigenic Site	Not in a G domain	RNA dependent RNA polymerization (RdRp)
ON	9664	L	FALSE	A368A	C	T	synonymous	No changes	6	2	Not in Antigenic Site	Not in a G domain	RNA dependent RNA polymerization (RdRp)
ON	9667	L	FALSE	N369N	C	T	synonymous	No changes	6	2	Not in Antigenic Site	Not in a G domain	RNA dependent RNA polymerization (RdRp)
ON	9841	L	FALSE	R427R	A	G	synonymous	No changes	5	2	Not in Antigenic Site	Not in a G domain	RNA dependent RNA polymerization (RdRp)
BA	9849	L	FALSE	G430G	A	G	synonymous	No changes	5	2	Not in Antigenic Site	Not in a G domain	RNA dependent RNA polymerization (RdRp)
BA	9987	L	FALSE	T476T	C	T	synonymous	No changes	6	2	Not in Antigenic Site	Not in a G domain	RNA dependent RNA polymerization (RdRp)
BA	10020	L	FALSE	I487I	T	C	synonymous	No changes	6	2	Not in Antigenic Site	Not in a G domain	RNA dependent RNA polymerization (RdRp)
ON	10024	L	FALSE	V488V	C	T	synonymous	No changes	6	2	Not in Antigenic Site	Not in a G domain	RNA dependent RNA polymerization (RdRp)
BA	10072	L	FALSE	L505L	C	T	synonymous	No changes	6	2	Not in Antigenic Site	Not in a G domain	RNA dependent RNA polymerization (RdRp)
ON	10093	L	FALSE	R511R	A	G	synonymous	No changes	5	2	Not in Antigenic Site	Not in a G domain	RNA dependent RNA polymerization (RdRp)
BA	10161	L	FALSE	E534E	A	G	synonymous	No changes	6	2	Not in Antigenic Site	Not in a G domain	RNA dependent RNA polymerization (RdRp)
BA	10242	L	FALSE	H561H	T	C	synonymous	No changes	6	2	Not in Antigenic Site	Not in a G domain	RNA dependent RNA polymerization (RdRp)
BA	10344	L	FALSE	C595C	T	C	synonymous	No changes	6	2	Not in Antigenic Site	Not in a G domain	RNA dependent RNA polymerization (RdRp)
ON	10354	L	FALSE	H598H	C	T	synonymous	No changes	5	2	Not in Antigenic Site	Not in a G domain	RNA dependent RNA polymerization (RdRp)
ON	10504	L	FALSE	A648A	A	T	synonymous	No changes	6	2	Not in Antigenic Site	Not in a G domain	RNA dependent RNA polymerization (RdRp)
BA	10521	L	FALSE	F654F	C	T	synonymous	No changes	6	2	Not in Antigenic Site	Not in a G domain	RNA dependent RNA polymerization (RdRp)
BA	10677	L	FALSE	Q706Q	A	G	synonymous	No changes	6	2	Not in Antigenic Site	Not in a G domain	RNA dependent RNA polymerization (RdRp)
ON	10865	L	FALSE	L769L	C	T	synonymous	No changes	6	2	Not in Antigenic Site	Not in a G domain	RNA dependent RNA polymerization (RdRp)
BA	10866	L	FALSE	L769L	A	G	synonymous	No changes	6	2	Not in Antigenic Site	Not in a G domain	RNA dependent RNA polymerization (RdRp)
ON	10918	L	FALSE	T786T	C	T	synonymous	No changes	5	2	Not in Antigenic Site	Not in a G domain	RNA dependent RNA polymerization (RdRp)
BA	11019	L	FALSE	P820P	A	T	synonymous	No changes	6	2	Not in Antigenic Site	Not in a G domain	RNA dependent RNA polymerization (RdRp)
ON	11152	L	FALSE	R864R	A	G	synonymous	No changes	5	2	Not in Antigenic Site	Not in a G domain	RNA dependent RNA polymerization (RdRp)
BA	11175	L	FALSE	T872T	A	T	synonymous	No changes	6	2	Not in Antigenic Site	Not in a G domain	RNA dependent RNA polymerization (RdRp)
ON	11176	L	FALSE	T872T	G	A	synonymous	No changes	4	2	Not in Antigenic Site	Not in a G domain	RNA dependent RNA polymerization (RdRp)
BA	11235	L	FALSE	P892P	A	G	synonymous	No changes	6	2	Not in Antigenic Site	Not in a G domain	RNA dependent RNA polymerization (RdRp)
ON	11347	L	FALSE	R929R	A	G	synonymous	No changes	5	2	Not in Antigenic Site	Not in a G domain	RNA dependent RNA polymerization (RdRp)
BA	11512	L	FALSE	F985L	T	C	missense	No changes	6	2	Not in Antigenic Site	Not in a G domain	Capping (PRNTase)
BA	11775	L	FALSE	I1072I	T	C	synonymous	No changes	6	2	Not in Antigenic Site	Not in a G domain	Capping (PRNTase)
BA	11784	L	FALSE	E1075E	G	A	synonymous	No changes	6	2	Not in Antigenic Site	Not in a G domain	Capping (PRNTase)
BA	12069	L	FALSE	R1170R	G	A	synonymous	No changes	6	2	Not in Antigenic Site	Not in a G domain	Capping (PRNTase)
BA	12495	L	FALSE	L1312L	G	A	synonymous	No changes	6	2	Not in Antigenic Site	Not in a G domain	Capping (PRNTase)
BA	12741	L	FALSE	S1394S	C	T	synonymous	No changes	6	2	Not in Antigenic Site	Not in a G domain	Capping (PRNTase)
ON	12751	L	FALSE	S1397S	T	A	synonymous	No changes	6	2	Not in Antigenic Site	Not in a G domain	Capping (PRNTase)
ON	12775	L	FALSE	V1405V	A	G	synonymous	No changes	5	2	Not in Antigenic Site	Not in a G domain	Capping (PRNTase)
BA	12831	L	FALSE	P1424P	T	C	synonymous	No changes	6	2	Not in Antigenic Site	Not in a G domain	Capping (PRNTase)
BA	13041	L	FALSE	T1494T	T	G	synonymous	No changes	6	2	Not in Antigenic Site	Not in a G domain	Connector domain (CD)
BA	13215	L	FALSE	A1552A	A	G	synonymous	No changes	6	2	Not in Antigenic Site	Not in a G domain	Connector domain (CD)
BA	13308	L	FALSE	L1583L	A	G	synonymous	No changes	6	2	Not in Antigenic Site	Not in a G domain	Connector domain (CD)
BA	13345	L	FALSE	T1596A	A	G	missense	O-linked site lost	5	2	Not in Antigenic Site	Not in a G domain	Connector domain (CD)
BA	13593	L	FALSE	Y1678Y	T	C	synonymous	No changes	8	2	Not in Antigenic Site	Not in a G domain	Connector domain (CD)
ON	13752	L	FALSE	D1731G	A	G	missense	No changes	4	2	Not in Antigenic Site	Not in a G domain	Connector domain (CD)
ON	13795	L	FALSE	S1745S	G	A	synonymous	No changes	4	2	Not in Antigenic Site	Not in a G domain	Connector domain (CD)
BA	13914	L	FALSE	N1785N	T	C	synonymous	No changes	6	2	Not in Antigenic Site	Not in a G domain	Cap methyltransferase (MT)
BA	13929	L	FALSE	N1790N	C	T	synonymous	No changes	6	2	Not in Antigenic Site	Not in a G domain	Cap methyltransferase (MT)
BA	14055	L	FALSE	I1832I	C	T	synonymous	No changes	6	2	Not in Antigenic Site	Not in a G domain	Cap methyltransferase (MT)
BA	14082	L	FALSE	L1841L	T	C	synonymous	No changes	6	2	Not in Antigenic Site	Not in a G domain	Cap methyltransferase (MT)
ON	14248	L	FALSE	G1896G	A	G	synonymous	No changes	6	2	Not in Antigenic Site	Not in a G domain	Cap methyltransferase (MT)
ON	14320	L	FALSE	S1920S	T	C	synonymous	No changes	4	2	Not in Antigenic Site	Not in a G domain	Cap methyltransferase (MT)
BA	14370	L	FALSE	A1937A	T	C	synonymous	No changes	6	2	Not in Antigenic Site	Not in a G domain	Cap methyltransferase (MT)
BA	14386	L	FALSE	A1943T	G	A	missense	O-linked site gained	6	2	Not in Antigenic Site	Not in a G domain	Cap methyltransferase (MT)
ON	14408	L	FALSE	I1950L	A	T	missense	No changes	5	2	Not in Antigenic Site	Not in a G domain	Cap methyltransferase (MT)
BA	14439	L	FALSE	K1960K	A	G	synonymous	No changes	6	2	Not in Antigenic Site	Not in a G domain	Cap methyltransferase (MT)
ON	14440	L	FALSE	K1960K	G	A	synonymous	No changes	5	2	Not in Antigenic Site	Not in a G domain	Cap methyltransferase (MT)
ON	14743	L	FALSE	P2061P	T	C	synonymous	No changes	4	2	Not in Antigenic Site	Not in a G domain	C-terminal domain
BA	14841	L	FALSE	F2094F	C	T	synonymous	No changes	6	2	Not in Antigenic Site	Not in a G domain	C-terminal domain
BA	14952	L	FALSE	S2131S	C	T	synonymous	No changes	6	2	Not in Antigenic Site	Not in a G domain	C-terminal domain
ON	14992	L	FALSE	T2144T	A	T	synonymous	No changes	4	2	Not in Antigenic Site	Not in a G domain	C-terminal domain
BA	15063	L	FALSE	.	T	C	downstream_gene_variant	No changes	6	2	Not in Antigenic Site	Not in a G domain	Not in L domain
BA	15090	L	FALSE	.	A	C	downstream_gene_variant	No changes	5	2	Not in Antigenic Site	Not in a G domain	Not in L domain
ON	15166	L	FALSE	.	C	T	downstream_gene_variant	No changes	4	2	Not in Antigenic Site	Not in a G domain	Not in L domain
BA	15190	L	FALSE	.	G	T	downstream_gene_variant	No changes	6	2	Not in Antigenic Site	Not in a G domain	Not in L domain
BA	11	NS1	FALSE	.	A	T	upstream_gene_variant	No changes	1	1	Not in Antigenic Site	Not in a G domain	Not in L domain
ON	27	NS1	FALSE	.	N	G	upstream_gene_variant	No changes	1	1	Not in Antigenic Site	Not in a G domain	Not in L domain
BA	36	NS1	TRUE	.	G	GA	upstream_gene_variant	No changes	1	1	Not in Antigenic Site	Not in a G domain	Not in L domain
ON	79	NS1	FALSE	.	T	G	upstream_gene_variant	No changes	2	1	Not in Antigenic Site	Not in a G domain	Not in L domain
BA	84	NS1	FALSE	.	C	T	upstream_gene_variant	No changes	2	1	Not in Antigenic Site	Not in a G domain	Not in L domain
BA	91	NS1	FALSE	.	A	T	upstream_gene_variant	No changes	2	1	Not in Antigenic Site	Not in a G domain	Not in L domain
BA	191	NS1	FALSE	T31T	T	A	synonymous	No changes	3	1	Not in Antigenic Site	Not in a G domain	Not in L domain
ON	200	NS1	FALSE	L34L	A	G	synonymous	No changes	3	1	Not in Antigenic Site	Not in a G domain	Not in L domain
ON	269	NS1	FALSE	V57V	G	A	synonymous	No changes	1	1	Not in Antigenic Site	Not in a G domain	Not in L domain
ON	275	NS1	FALSE	V59V	T	C	synonymous	No changes	2	1	Not in Antigenic Site	Not in a G domain	Not in L domain
ON	292	NS1	FALSE	I65N	T	A	missense	N-linked site gained	3	1	Not in Antigenic Site	Not in a G domain	Not in L domain
ON	349	NS1	FALSE	Q84R	A	G	missense	No changes	3	1	Not in Antigenic Site	Not in a G domain	Not in L domain
BA	350	NS1	FALSE	Q84Q	A	G	synonymous	No changes	2	1	Not in Antigenic Site	Not in a G domain	Not in L domain
BA	391	NS1	FALSE	C98Y	G	A	missense	No changes	1	1	Not in Antigenic Site	Not in a G domain	Not in L domain
ON	399	NS1	FALSE	P101S	C	T	missense	O-linked site gained	3	1	Not in Antigenic Site	Not in a G domain	Not in L domain
ON	449	NS1	FALSE	L117L	A	G	synonymous	No changes	3	1	Not in Antigenic Site	Not in a G domain	Not in L domain
BA	522	NS2	FALSE	.	A	G	upstream_gene_variant	No changes	2	1	Not in Antigenic Site	Not in a G domain	Not in L domain
ON	523	NS2	FALSE	.	T	C	upstream_gene_variant	No changes	3	1	Not in Antigenic Site	Not in a G domain	Not in L domain
ON	538	NS2	FALSE	.	A	G	upstream_gene_variant	No changes	2	1	Not in Antigenic Site	Not in a G domain	Not in L domain
BA	544	NS2	FALSE	.	C	T	upstream_gene_variant	No changes	2	1	Not in Antigenic Site	Not in a G domain	Not in L domain
BA	547	NS2	FALSE	.	G	A	upstream_gene_variant	No changes	3	1	Not in Antigenic Site	Not in a G domain	Not in L domain
BA	588	NS2	FALSE	.	G	A	upstream_gene_variant	No changes	2	1	Not in Antigenic Site	Not in a G domain	Not in L domain
ON	607	NS2	FALSE	.	A	G	upstream_gene_variant	No changes	3	1	Not in Antigenic Site	Not in a G domain	Not in L domain
BA	629	NS2	FALSE	S2C	A	T	missense	O-linked site lost	2	1	Not in Antigenic Site	Not in a G domain	Not in L domain
BA	654	NS2	FALSE	M10T	T	C	missense	O-linked site gained	2	1	Not in Antigenic Site	Not in a G domain	Not in L domain
BA	655	NS2	FALSE	M10I	G	A	missense	No changes	2	1	Not in Antigenic Site	Not in a G domain	Not in L domain
ON	658	NS2	FALSE	Q11E	C	G	missense	No changes	3	1	Not in Antigenic Site	Not in a G domain	Not in L domain
ON	672	NS2	FALSE	I15I	C	T	synonymous	No changes	3	1	Not in Antigenic Site	Not in a G domain	Not in L domain
ON	678	NS2	FALSE	D17D	C	T	synonymous	No changes	5	1	Not in Antigenic Site	Not in a G domain	Not in L domain
ON	684	NS2	FALSE	R19R	A	G	synonymous	No changes	2	1	Not in Antigenic Site	Not in a G domain	Not in L domain
BA	688	NS2	FALSE	L21L	G	A	synonymous	No changes	2	1	Not in Antigenic Site	Not in a G domain	Not in L domain
BA	713	NS2	FALSE	L30I	C	A	missense	No changes	2	1	Not in Antigenic Site	Not in a G domain	Not in L domain
BA	781	NS2	FALSE	L52L	C	T	synonymous	No changes	2	1	Not in Antigenic Site	Not in a G domain	Not in L domain
ON	795	NS2	FALSE	Q56Q	G	A	synonymous	No changes	2	1	Not in Antigenic Site	Not in a G domain	Not in L domain
BA	871	NS2	FALSE	T82T	T	C	synonymous	No changes	6	1	Not in Antigenic Site	Not in a G domain	Not in L domain
ON	894	NS2	FALSE	G89G	C	T	synonymous	No changes	2	1	Not in Antigenic Site	Not in a G domain	Not in L domain
BA	925	NS2	FALSE	G100G	C	T	synonymous	No changes	6	1	Not in Antigenic Site	Not in a G domain	Not in L domain
BA	952	NS2	FALSE	K109K	G	A	synonymous	No changes	2	1	Not in Antigenic Site	Not in a G domain	Not in L domain
ON	963	NS2	FALSE	K112K	G	A	synonymous	No changes	2	1	Not in Antigenic Site	Not in a G domain	Not in L domain
BA	985	NS2	FALSE	Y120Y	T	C	synonymous	No changes	2	1	Not in Antigenic Site	Not in a G domain	Not in L domain
BA	991	NS2	FALSE	L122L	C	T	synonymous	No changes	2	1	Not in Antigenic Site	Not in a G domain	Not in L domain
BA	1008	N	TRUE	.	CA	C	upstream_gene_variant	No changes	2	1	Not in Antigenic Site	Not in a G domain	Not in L domain
ON	1019	N	FALSE	.	C	A	upstream_gene_variant	No changes	1	1	Not in Antigenic Site	Not in a G domain	Not in L domain
BA	1019	N	FALSE	.	A	G	upstream_gene_variant	No changes	2	1	Not in Antigenic Site	Not in a G domain	Not in L domain
BA	1022	N	FALSE	.	C	A	upstream_gene_variant	No changes	1	1	Not in Antigenic Site	Not in a G domain	Not in L domain
ON	1029	N	FALSE	.	G	A	upstream_gene_variant	No changes	5	1	Not in Antigenic Site	Not in a G domain	Not in L domain
ON	1033	N	FALSE	.	T	C	upstream_gene_variant	No changes	2	1	Not in Antigenic Site	Not in a G domain	Not in L domain
ON	1037	N	FALSE	.	A	T	upstream_gene_variant	No changes	1	1	Not in Antigenic Site	Not in a G domain	Not in L domain
ON	1038	N	FALSE	.	A	G	upstream_gene_variant	No changes	1	1	Not in Antigenic Site	Not in a G domain	Not in L domain
BA	1043	N	FALSE	.	T	C	upstream_gene_variant	No changes	6	1	Not in Antigenic Site	Not in a G domain	Not in L domain
ON	1054	N	FALSE	.	C	A	upstream_gene_variant	No changes	2	1	Not in Antigenic Site	Not in a G domain	Not in L domain
ON	1059	N	FALSE	.	C	T	upstream_gene_variant	No changes	2	1	Not in Antigenic Site	Not in a G domain	Not in L domain
BA	1064	N	FALSE	.	T	C	upstream_gene_variant	No changes	6	1	Not in Antigenic Site	Not in a G domain	Not in L domain
BA	1102	N	FALSE	.	G	A	upstream_gene_variant	No changes	3	1	Not in Antigenic Site	Not in a G domain	Not in L domain
BA	1107	N	FALSE	.	A	G	upstream_gene_variant	No changes	2	1	Not in Antigenic Site	Not in a G domain	Not in L domain
BA	1112	N	FALSE	.	G	A	upstream_gene_variant	No changes	3	1	Not in Antigenic Site	Not in a G domain	Not in L domain
ON	1121	N	FALSE	.	A	G	upstream_gene_variant	No changes	1	1	Not in Antigenic Site	Not in a G domain	Not in L domain
BA	1135	N	FALSE	.	A	C	upstream_gene_variant	No changes	2	1	Not in Antigenic Site	Not in a G domain	Not in L domain
ON	1199	N	FALSE	S20S	C	T	synonymous	No changes	2	1	Not in Antigenic Site	Not in a G domain	Not in L domain
BA	1207	N	FALSE	Y23Y	C	T	synonymous	No changes	2	1	Not in Antigenic Site	Not in a G domain	Not in L domain
BA	1231	N	FALSE	D31D	T	C	synonymous	No changes	2	1	Not in Antigenic Site	Not in a G domain	Not in L domain
BA	1249	N	FALSE	N37N	T	C	synonymous	No changes	3	1	Not in Antigenic Site	Not in a G domain	Not in L domain
BA	1268	N	FALSE	L44L	C	T	synonymous	No changes	2	1	Not in Antigenic Site	Not in a G domain	Not in L domain
ON	1283	N	FALSE	C48C	T	C	synonymous	No changes	2	1	Not in Antigenic Site	Not in a G domain	Not in L domain
ON	1307	N	FALSE	D56D	T	C	synonymous	No changes	2	1	Not in Antigenic Site	Not in a G domain	Not in L domain
BA	1363	N	FALSE	G75G	A	G	synonymous	No changes	2	1	Not in Antigenic Site	Not in a G domain	Not in L domain
ON	1508	N	FALSE	I123I	T	C	synonymous	No changes	3	1	Not in Antigenic Site	Not in a G domain	Not in L domain
BA	1585	N	FALSE	Y149Y	T	C	synonymous	No changes	2	1	Not in Antigenic Site	Not in a G domain	Not in L domain
ON	1610	N	FALSE	G157G	G	A	synonymous	No changes	2	1	Not in Antigenic Site	Not in a G domain	Not in L domain
ON	1631	N	FALSE	A164A	A	C	synonymous	No changes	2	1	Not in Antigenic Site	Not in a G domain	Not in L domain
BA	1633	N	FALSE	A165A	C	T	synonymous	No changes	2	1	Not in Antigenic Site	Not in a G domain	Not in L domain
BA	1666	N	FALSE	R176R	A	G	synonymous	No changes	2	1	Not in Antigenic Site	Not in a G domain	Not in L domain
ON	1667	N	FALSE	R176R	A	G	synonymous	No changes	2	1	Not in Antigenic Site	Not in a G domain	Not in L domain
ON	1670	N	FALSE	S177S	A	T	synonymous	No changes	5	1	Not in Antigenic Site	Not in a G domain	Not in L domain
ON	1673	N	FALSE	G178G	T	C	synonymous	No changes	5	1	Not in Antigenic Site	Not in a G domain	Not in L domain
BA	1675	N	FALSE	L179L	T	C	synonymous	No changes	2	1	Not in Antigenic Site	Not in a G domain	Not in L domain
ON	1688	N	FALSE	I183I	T	A	synonymous	No changes	2	1	Not in Antigenic Site	Not in a G domain	Not in L domain
BA	1777	N	FALSE	F213F	T	C	synonymous	No changes	2	1	Not in Antigenic Site	Not in a G domain	Not in L domain
ON	1802	N	FALSE	D221D	T	C	synonymous	No changes	1	1	Not in Antigenic Site	Not in a G domain	Not in L domain
BA	1888	N	FALSE	A250A	C	T	synonymous	No changes	2	1	Not in Antigenic Site	Not in a G domain	Not in L domain
BA	1891	N	FALSE	Y251Y	T	C	synonymous	No changes	2	1	Not in Antigenic Site	Not in a G domain	Not in L domain
ON	1895	N	FALSE	G252G	T	C	synonymous	No changes	2	1	Not in Antigenic Site	Not in a G domain	Not in L domain
ON	1907	N	FALSE	V256V	G	A	synonymous	No changes	3	1	Not in Antigenic Site	Not in a G domain	Not in L domain
ON	1931	N	FALSE	A264A	A	G	synonymous	No changes	5	1	Not in Antigenic Site	Not in a G domain	Not in L domain
BA	1993	N	FALSE	V285V	G	A	synonymous	No changes	2	1	Not in Antigenic Site	Not in a G domain	Not in L domain
ON	1997	N	FALSE	E286E	G	A	synonymous	No changes	5	1	Not in Antigenic Site	Not in a G domain	Not in L domain
BA	2023	N	FALSE	G295G	A	T	synonymous	No changes	3	1	Not in Antigenic Site	Not in a G domain	Not in L domain
BA	2041	N	FALSE	Y301Y	C	T	synonymous	No changes	2	1	Not in Antigenic Site	Not in a G domain	Not in L domain
ON	2123	N	FALSE	A328A	T	C	synonymous	No changes	2	1	Not in Antigenic Site	Not in a G domain	Not in L domain
ON	2130	N	FALSE	L331L	C	T	synonymous	No changes	5	1	Not in Antigenic Site	Not in a G domain	Not in L domain
BA	2149	N	FALSE	Y337Y	T	C	synonymous	No changes	3	1	Not in Antigenic Site	Not in a G domain	Not in L domain
BA	2182	N	FALSE	D348D	T	C	synonymous	No changes	2	1	Not in Antigenic Site	Not in a G domain	Not in L domain
BA	2245	N	FALSE	D369D	C	T	synonymous	No changes	2	1	Not in Antigenic Site	Not in a G domain	Not in L domain
BA	2263	N	FALSE	L375L	G	A	synonymous	No changes	2	1	Not in Antigenic Site	Not in a G domain	Not in L domain
BA	2266	N	FALSE	E376E	A	G	synonymous	No changes	2	1	Not in Antigenic Site	Not in a G domain	Not in L domain
ON	2376	P	FALSE	G10G	A	G	synonymous	No changes	2	1	Not in Antigenic Site	Not in a G domain	Not in L domain
ON	2403	P	FALSE	K19K	A	G	synonymous	No changes	2	1	Not in Antigenic Site	Not in a G domain	Not in L domain
BA	2487	P	FALSE	D47E	C	A	missense	No changes	2	1	Not in Antigenic Site	Not in a G domain	Not in L domain
BA	2526	P	FALSE	T60T	C	T	synonymous	No changes	2	1	Not in Antigenic Site	Not in a G domain	Not in L domain
BA	2530	P	FALSE	I62V	A	G	missense	No changes	2	1	Not in Antigenic Site	Not in a G domain	Not in L domain
BA	2533	P	FALSE	I63V	A	G	missense	No changes	2	1	Not in Antigenic Site	Not in a G domain	Not in L domain
BA	2579	P	FALSE	N78S	A	G	missense	N-linked site lost	3	1	Not in Antigenic Site	Not in a G domain	Not in L domain
BA	2635	P	FALSE	P97S	C	T	missense	O-linked site gained	2	1	Not in Antigenic Site	Not in a G domain	Not in L domain
BA	2637	P	FALSE	P97P	T	C	synonymous	No changes	2	1	Not in Antigenic Site	Not in a G domain	Not in L domain
ON	2641	P	FALSE	S99T	T	A	missense	No changes	3	1	Not in Antigenic Site	Not in a G domain	Not in L domain
BA	2688	P	FALSE	E114E	A	G	synonymous	No changes	2	1	Not in Antigenic Site	Not in a G domain	Not in L domain
ON	2770	P	FALSE	L142L	T	C	synonymous	No changes	1	1	Not in Antigenic Site	Not in a G domain	Not in L domain
ON	2823	P	FALSE	P159P	C	T	synonymous	No changes	5	1	Not in Antigenic Site	Not in a G domain	Not in L domain
ON	2835	P	FALSE	R163R	G	A	synonymous	No changes	2	1	Not in Antigenic Site	Not in a G domain	Not in L domain
ON	2913	P	FALSE	N189N	T	C	synonymous	No changes	2	1	Not in Antigenic Site	Not in a G domain	Not in L domain
ON	2988	P	FALSE	V214V	G	A	synonymous	No changes	2	1	Not in Antigenic Site	Not in a G domain	Not in L domain
ON	3039	P	FALSE	D231D	T	C	synonymous	No changes	2	1	Not in Antigenic Site	Not in a G domain	Not in L domain
BA	3074	M	FALSE	.	C	A	upstream_gene_variant	No changes	2	1	Not in Antigenic Site	Not in a G domain	Not in L domain
ON	3084	M	FALSE	.	A	C	upstream_gene_variant	No changes	2	1	Not in Antigenic Site	Not in a G domain	Not in L domain
BA	3086	M	FALSE	.	C	T	upstream_gene_variant	No changes	3	1	Not in Antigenic Site	Not in a G domain	Not in L domain
ON	3097	M	FALSE	.	A	C	upstream_gene_variant	No changes	3	1	Not in Antigenic Site	Not in a G domain	Not in L domain
BA	3109	M	FALSE	.	T	C	upstream_gene_variant	No changes	3	1	Not in Antigenic Site	Not in a G domain	Not in L domain
BA	3114	M	FALSE	.	C	T	upstream_gene_variant	No changes	2	1	Not in Antigenic Site	Not in a G domain	Not in L domain
ON	3146	M	FALSE	.	C	T	upstream_gene_variant	No changes	2	1	Not in Antigenic Site	Not in a G domain	Not in L domain
BA	3153	M	FALSE	.	A	G	upstream_gene_variant	No changes	2	1	Not in Antigenic Site	Not in a G domain	Not in L domain
ON	3161	M	FALSE	.	T	C	upstream_gene_variant	No changes	5	1	Not in Antigenic Site	Not in a G domain	Not in L domain
ON	3171	M	FALSE	.	A	C	upstream_gene_variant	No changes	2	1	Not in Antigenic Site	Not in a G domain	Not in L domain
ON	3185	M	FALSE	.	A	T	upstream_gene_variant	No changes	3	1	Not in Antigenic Site	Not in a G domain	Not in L domain
ON	3192	M	FALSE	.	C	T	upstream_gene_variant	No changes	2	1	Not in Antigenic Site	Not in a G domain	Not in L domain
ON	3209	M	TRUE	.	C	CT	upstream_gene_variant	No changes	2	1	Not in Antigenic Site	Not in a G domain	Not in L domain
ON	3210	M	FALSE	.	C	T	upstream_gene_variant	No changes	3	1	Not in Antigenic Site	Not in a G domain	Not in L domain
ON	3211	M	FALSE	.	C	G	upstream_gene_variant	No changes	2	1	Not in Antigenic Site	Not in a G domain	Not in L domain
ON	3213	M	TRUE	.	G	GA	upstream_gene_variant	No changes	3	1	Not in Antigenic Site	Not in a G domain	Not in L domain
ON	3214	M	FALSE	.	A	G	upstream_gene_variant	No changes	2	1	Not in Antigenic Site	Not in a G domain	Not in L domain
ON	3350	M	FALSE	L32L	T	C	synonymous	No changes	5	1	Not in Antigenic Site	Not in a G domain	Not in L domain
ON	3365	M	FALSE	P37P	C	T	synonymous	No changes	2	1	Not in Antigenic Site	Not in a G domain	Not in L domain
ON	3410	M	FALSE	L52L	A	G	synonymous	No changes	5	1	Not in Antigenic Site	Not in a G domain	Not in L domain
ON	3452	M	FALSE	K66K	G	A	synonymous	No changes	5	1	Not in Antigenic Site	Not in a G domain	Not in L domain
ON	3468	M	FALSE	V72I	G	A	missense	No changes	1	1	Not in Antigenic Site	Not in a G domain	Not in L domain
ON	3471	M	FALSE	M73L	A	T	missense	No changes	2	1	Not in Antigenic Site	Not in a G domain	Not in L domain
ON	3518	M	FALSE	F88F	T	C	synonymous	No changes	1	1	Not in Antigenic Site	Not in a G domain	Not in L domain
BA	3615	M	FALSE	T118T	A	T	synonymous	No changes	2	1	Not in Antigenic Site	Not in a G domain	Not in L domain
ON	3641	M	FALSE	V129V	T	C	synonymous	No changes	2	1	Not in Antigenic Site	Not in a G domain	Not in L domain
BA	3645	M	FALSE	T128T	A	C	synonymous	No changes	2	1	Not in Antigenic Site	Not in a G domain	Not in L domain
BA	3648	M	FALSE	V129V	C	A	synonymous	No changes	2	1	Not in Antigenic Site	Not in a G domain	Not in L domain
BA	3780	M	FALSE	D173D	C	T	synonymous	No changes	6	1	Not in Antigenic Site	Not in a G domain	Not in L domain
BA	3790	M	FALSE	L177L	C	T	synonymous	No changes	2	1	Not in Antigenic Site	Not in a G domain	Not in L domain
ON	3842	M	FALSE	P196P	T	C	synonymous	No changes	3	1	Not in Antigenic Site	Not in a G domain	Not in L domain
ON	3858	M	FALSE	L202L	T	C	synonymous	No changes	5	1	Not in Antigenic Site	Not in a G domain	Not in L domain
BA	3876	M	FALSE	T205T	G	A	synonymous	No changes	2	1	Not in Antigenic Site	Not in a G domain	Not in L domain
BA	3879	M	FALSE	V206V	T	C	synonymous	No changes	2	1	Not in Antigenic Site	Not in a G domain	Not in L domain
ON	3893	M	FALSE	F213F	C	T	synonymous	No changes	2	1	Not in Antigenic Site	Not in a G domain	Not in L domain
BA	3906	M	FALSE	Y215Y	T	C	synonymous	No changes	2	1	Not in Antigenic Site	Not in a G domain	Not in L domain
ON	3932	M	FALSE	L226L	T	C	synonymous	No changes	2	1	Not in Antigenic Site	Not in a G domain	Not in L domain
ON	4034	SH	FALSE	.	C	T	upstream_gene_variant	No changes	2	1	Not in Antigenic Site	Not in a G domain	Not in L domain
ON	4047	SH	FALSE	.	A	T	upstream_gene_variant	No changes	2	1	Not in Antigenic Site	Not in a G domain	Not in L domain
ON	4049	SH	FALSE	.	T	C	upstream_gene_variant	No changes	2	1	Not in Antigenic Site	Not in a G domain	Not in L domain
BA	4050	SH	FALSE	.	G	A	upstream_gene_variant	No changes	2	1	Not in Antigenic Site	Not in a G domain	Not in L domain
ON	4057	SH	FALSE	.	T	C	upstream_gene_variant	No changes	2	1	Not in Antigenic Site	Not in a G domain	Not in L domain
ON	4068	SH	FALSE	.	T	C	upstream_gene_variant	No changes	2	1	Not in Antigenic Site	Not in a G domain	Not in L domain
ON	4072	SH	FALSE	.	T	C	upstream_gene_variant	No changes	2	1	Not in Antigenic Site	Not in a G domain	Not in L domain
BA	4072	SH	FALSE	.	C	T	upstream_gene_variant	No changes	2	1	Not in Antigenic Site	Not in a G domain	Not in L domain
ON	4085	SH	FALSE	.	T	C	upstream_gene_variant	No changes	2	1	Not in Antigenic Site	Not in a G domain	Not in L domain
ON	4091	SH	FALSE	.	T	C	upstream_gene_variant	No changes	5	1	Not in Antigenic Site	Not in a G domain	Not in L domain
ON	4094	SH	FALSE	.	T	C	upstream_gene_variant	No changes	2	1	Not in Antigenic Site	Not in a G domain	Not in L domain
BA	4100	SH	FALSE	.	T	C	upstream_gene_variant	No changes	3	1	Not in Antigenic Site	Not in a G domain	Not in L domain
ON	4101	SH	FALSE	.	C	T	upstream_gene_variant	No changes	5	1	Not in Antigenic Site	Not in a G domain	Not in L domain
BA	4103	SH	FALSE	.	A	C	upstream_gene_variant	No changes	2	1	Not in Antigenic Site	Not in a G domain	Not in L domain
BA	4106	SH	FALSE	.	T	C	upstream_gene_variant	No changes	3	1	Not in Antigenic Site	Not in a G domain	Not in L domain
ON	4109	SH	FALSE	.	T	C	upstream_gene_variant	No changes	2	1	Not in Antigenic Site	Not in a G domain	Not in L domain
ON	4119	SH	FALSE	.	T	C	upstream_gene_variant	No changes	2	1	Not in Antigenic Site	Not in a G domain	Not in L domain
BA	4123	SH	FALSE	.	A	G	upstream_gene_variant	No changes	2	1	Not in Antigenic Site	Not in a G domain	Not in L domain
BA	4127	SH	FALSE	.	C	T	upstream_gene_variant	No changes	2	1	Not in Antigenic Site	Not in a G domain	Not in L domain
ON	4140	SH	FALSE	.	G	A	upstream_gene_variant	No changes	2	1	Not in Antigenic Site	Not in a G domain	Not in L domain
BA	4151	SH	FALSE	.	C	T	upstream_gene_variant	No changes	6	1	Not in Antigenic Site	Not in a G domain	Not in L domain
ON	4159	SH	FALSE	.	A	T	upstream_gene_variant	No changes	2	1	Not in Antigenic Site	Not in a G domain	Not in L domain
BA	4181	SH	FALSE	.	C	T	upstream_gene_variant	No changes	2	1	Not in Antigenic Site	Not in a G domain	Not in L domain
ON	4182	SH	FALSE	.	A	G	upstream_gene_variant	No changes	3	1	Not in Antigenic Site	Not in a G domain	Not in L domain
BA	4183	SH	FALSE	.	T	C	upstream_gene_variant	No changes	2	1	Not in Antigenic Site	Not in a G domain	Not in L domain
BA	4191	SH	FALSE	.	G	A	upstream_gene_variant	No changes	2	1	Not in Antigenic Site	Not in a G domain	Not in L domain
ON	4203	SH	TRUE	.	AT	A	upstream_gene_variant	No changes	2	1	Not in Antigenic Site	Not in a G domain	Not in L domain
BA	4230	SH	FALSE	.	T	C	upstream_gene_variant	No changes	2	1	Not in Antigenic Site	Not in a G domain	Not in L domain
ON	4232	SH	FALSE	.	A	T	upstream_gene_variant	No changes	3	1	Not in Antigenic Site	Not in a G domain	Not in L domain
ON	4241	SH	FALSE	.	T	C	upstream_gene_variant	No changes	2	1	Not in Antigenic Site	Not in a G domain	Not in L domain
BA	4251	SH	FALSE	.	T	C	upstream_gene_variant	No changes	2	1	Not in Antigenic Site	Not in a G domain	Not in L domain
BA	4265	SH	FALSE	.	T	C	upstream_gene_variant	No changes	2	1	Not in Antigenic Site	Not in a G domain	Not in L domain
BA	4283	SH	FALSE	.	T	C	upstream_gene_variant	No changes	2	1	Not in Antigenic Site	Not in a G domain	Not in L domain
BA	4354	SH	FALSE	F18F	T	C	synonymous	No changes	6	1	Not in Antigenic Site	Not in a G domain	Not in L domain
BA	4372	SH	FALSE	I24I	C	T	synonymous	No changes	2	1	Not in Antigenic Site	Not in a G domain	Not in L domain
BA	4381	SH	FALSE	L27L	A	C	synonymous	No changes	3	1	Not in Antigenic Site	Not in a G domain	Not in L domain
ON	4384	SH	FALSE	L30L	G	A	synonymous	No changes	2	1	Not in Antigenic Site	Not in a G domain	Not in L domain
BA	4408	SH	FALSE	I36I	T	C	synonymous	No changes	2	1	Not in Antigenic Site	Not in a G domain	Not in L domain
ON	4429	SH	FALSE	C45C	C	T	synonymous	No changes	3	1	Not in Antigenic Site	Not in a G domain	Not in L domain
ON	4459	SH	FALSE	F55L	T	A	missense	No changes	2	1	Not in Antigenic Site	Not in a G domain	Not in L domain
BA	4472	SH	FALSE	G58R	G	A	missense	No changes	2	1	Not in Antigenic Site	Not in a G domain	Not in L domain
BA	4491	SH	FALSE	N64S	A	G	missense	N-linked site lost	3	1	Not in Antigenic Site	Not in a G domain	Not in L domain
ON	4496	G	FALSE	.	C	A	upstream_gene_variant	No changes	5	1	Not in Antigenic Site	Not in a G domain	Not in L domain
ON	4498	G	FALSE	.	A	G	upstream_gene_variant	No changes	2	1	Not in Antigenic Site	Not in a G domain	Not in L domain
BA	4516	G	FALSE	.	G	A	upstream_gene_variant	No changes	2	1	Not in Antigenic Site	Not in a G domain	Not in L domain
ON	4535	G	FALSE	.	A	G	upstream_gene_variant	No changes	5	1	Not in Antigenic Site	Not in a G domain	Not in L domain
ON	4575	G	FALSE	.	T	C	upstream_gene_variant	No changes	3	1	Not in Antigenic Site	Not in a G domain	Not in L domain
ON	4583	G	FALSE	.	C	T	upstream_gene_variant	No changes	2	1	Not in Antigenic Site	Not in a G domain	Not in L domain
BA	4583	G	FALSE	.	A	G	upstream_gene_variant	No changes	2	1	Not in Antigenic Site	Not in a G domain	Not in L domain
ON	4586	G	FALSE	.	G	A	upstream_gene_variant	No changes	2	1	Not in Antigenic Site	Not in a G domain	Not in L domain
BA	4597	G	FALSE	.	C	T	upstream_gene_variant	No changes	2	1	Not in Antigenic Site	Not in a G domain	Not in L domain
ON	4611	G	TRUE	.	TA	T	upstream_gene_variant	No changes	2	1	Not in Antigenic Site	Not in a G domain	Not in L domain
ON	4658	G	FALSE	.	A	G	upstream_gene_variant	No changes	2	1	Not in Antigenic Site	Not in a G domain	Not in L domain
ON	4662	G	FALSE	.	C	T	upstream_gene_variant	No changes	2	1	Not in Antigenic Site	Not in a G domain	Not in L domain
BA	4699	G	FALSE	N4N	C	T	synonymous	No changes	3	1	Not in Antigenic Site	N-terminal	Not in L domain
BA	4702	G	FALSE	K5K	G	A	synonymous	No changes	6	1	Not in Antigenic Site	N-terminal	Not in L domain
ON	4818	G	FALSE	L46L	G	A	synonymous	No changes	2	1	Not in Antigenic Site	Not in a G domain	Not in L domain
BA	4843	G	FALSE	T52T	C	T	synonymous	No changes	3	1	Not in Antigenic Site	Not in a G domain	Not in L domain
ON	4872	G	FALSE	S64S	G	A	synonymous	No changes	5	1	Not in Antigenic Site	Not in a G domain	Not in L domain
BA	4907	G	FALSE	V74I	G	A	missense	No changes	2	1	Not in Antigenic Site	Mucin-like region I	Not in L domain
BA	4910	G	FALSE	T75S	A	T	missense	No changes	2	1	Not in Antigenic Site	Mucin-like region I	Not in L domain
ON	4914	G	FALSE	D78D	T	C	synonymous	No changes	2	1	Not in Antigenic Site	Mucin-like region I	Not in L domain
ON	4920	G	FALSE	T80T	G	A	synonymous	No changes	2	1	Not in Antigenic Site	Mucin-like region I	Not in L domain
BA	4932	G	FALSE	H82R	A	G	missense	No changes	3	1	Not in Antigenic Site	Mucin-like region I	Not in L domain
BA	4942	G	FALSE	K85K	A	G	synonymous	No changes	2	1	Not in Antigenic Site	Mucin-like region I	Not in L domain
ON	4965	G	FALSE	P95P	C	T	synonymous	No changes	5	1	Not in Antigenic Site	Mucin-like region I	Not in L domain
BA	4980	G	FALSE	R98K	G	A	missense	No changes	2	1	Not in Antigenic Site	Mucin-like region I	Not in L domain
ON	5001	G	FALSE	T107T	T	C	synonymous	No changes	2	1	Not in Antigenic Site	Mucin-like region I	Not in L domain
BA	5006	G	FALSE	T107A	A	G	missense	O-linked site lost	6	1	Not in Antigenic Site	Mucin-like region I	Not in L domain
BA	5008	G	FALSE	T107T	C	T	synonymous	No changes	3	1	Not in Antigenic Site	Mucin-like region I	Not in L domain
BA	5019	G	FALSE	I111T	T	C	missense	O-linked site gained	2	1	Not in Antigenic Site	Mucin-like region I	Not in L domain
BA	5021	G	FALSE	H112Y	C	T	missense	No changes	2	1	Not in Antigenic Site	Mucin-like region I	Not in L domain
BA	5044	G	FALSE	S119S	A	T	synonymous	No changes	2	1	Not in Antigenic Site	Mucin-like region I	Not in L domain
BA	5046	G	FALSE	P120L	C	T	missense	No changes	2	1	Not in Antigenic Site	Mucin-like region I	Not in L domain
BA	5047	G	FALSE	P120P	T	C	synonymous	No changes	6	1	Not in Antigenic Site	Mucin-like region I	Not in L domain
BA	5051	G	FALSE	T122A	A	G	missense	O-linked site lost	2	1	Not in Antigenic Site	Mucin-like region I	Not in L domain
BA	5054	G	FALSE	K123E	A	G	missense	No changes	2	1	Not in Antigenic Site	Mucin-like region I	Not in L domain
ON	5056	G	FALSE	P126S	C	T	missense	O-linked site gained	2	1	Not in Antigenic Site	Mucin-like region I	Not in L domain
BA	5059	G	FALSE	S124S	A	G	synonymous	No changes	2	1	Not in Antigenic Site	Mucin-like region I	Not in L domain
ON	5063	G	FALSE	S128F	C	T	missense	O-linked site lost	2	1	Not in Antigenic Site	Mucin-like region I	Not in L domain
BA	5066	G	FALSE	H127N	C	A	missense	N-linked site gained	6	1	Not in Antigenic Site	Mucin-like region I	Not in L domain
ON	5069	G	FALSE	T130I	C	T	missense	O-linked site lost	2	1	Not in Antigenic Site	Mucin-like region I	Not in L domain
ON	5071	G	FALSE	V131I	G	A	missense	No changes	2	1	Not in Antigenic Site	Mucin-like region I	Not in L domain
BA	5072	G	FALSE	T129A	A	G	missense	O-linked site lost	2	1	Not in Antigenic Site	Mucin-like region I	Not in L domain
BA	5075	G	FALSE	T130A	A	G	missense	O-linked site lost	2	1	Not in Antigenic Site	Mucin-like region I	Not in L domain
ON	5078	G	FALSE	I133T	T	C	missense	O-linked site gained	2	1	Not in Antigenic Site	Mucin-like region I	Not in L domain
BA	5089	G	FALSE	K134K	A	G	synonymous	No changes	2	1	Not in Antigenic Site	Mucin-like region I	Not in L domain
BA	5094	G	FALSE	R136T	G	C	missense	O-linked site gained	6	1	Not in Antigenic Site	Mucin-like region I	Not in L domain
BA	5096	G	FALSE	T137A	A	G	missense	O-linked site lost	2	1	Not in Antigenic Site	Mucin-like region I	Not in L domain
BA	5101	G	FALSE	S138S	T	A	synonymous	No changes	2	1	Not in Antigenic Site	Mucin-like region I	Not in L domain
ON	5104	G	FALSE	L142L	T	C	synonymous	No changes	5	1	Not in Antigenic Site	Mucin-like region I	Not in L domain
ON	5105	G	FALSE	L142*	T	A	frameshift_variant&stop_gained	NA	5	1	Not in Antigenic Site	Mucin-like region I	Not in L domain
ON	5108	G	FALSE	P143L	C	T	missense	No changes	2	1	Not in Antigenic Site	Mucin-like region I	Not in L domain
BA	5115	G	FALSE	N143S	A	G	missense	N-linked site lost	2	1	Not in Antigenic Site	Mucin-like region I	Not in L domain
BA	5121	G	FALSE	K145R	A	G	missense	No changes	2	1	Not in Antigenic Site	Mucin-like region I	Not in L domain
BA	5122	G	FALSE	K145K	G	A	synonymous	No changes	2	1	Not in Antigenic Site	Mucin-like region I	Not in L domain
BA	5129	G	FALSE	T148A	A	G	missense	O-linked site lost	3	1	Not in Antigenic Site	Mucin-like region I	Not in L domain
BA	5133	G	FALSE	K149R	A	G	missense	No changes	2	1	Not in Antigenic Site	Mucin-like region I	Not in L domain
BA	5157	G	FALSE	K157R	A	G	missense	No changes	2	1	Not in Antigenic Site	Mucin-like region I	Not in L domain
BA	5158	G	FALSE	K157K	A	G	synonymous	No changes	2	1	Not in Antigenic Site	Mucin-like region I	Not in L domain
ON	5187	G	FALSE	N169N	T	C	synonymous	No changes	5	1	Not in Antigenic Site	Central conserved domain	Not in L domain
ON	5232	G	FALSE	A184A	C	T	synonymous	No changes	5	1	Not in Antigenic Site	Central conserved domain	Not in L domain
BA	5242	G	FALSE	K185K	A	G	synonymous	No changes	6	1	Not in Antigenic Site	Central conserved domain	Not in L domain
ON	5276	G	FALSE	T199I	C	T	missense	O-linked site lost	2	1	Not in Antigenic Site	Heparin Binding domain	Not in L domain
ON	5297	G	FALSE	P206Q	C	A	missense	No changes	2	1	Not in Antigenic Site	Heparin Binding domain	Not in L domain
BA	5297	G	FALSE	P204T	C	A	missense	O-linked site gained	2	1	Not in Antigenic Site	Heparin Binding domain	Not in L domain
BA	5307	G	FALSE	K207R	A	G	missense	No changes	2	1	Not in Antigenic Site	Heparin Binding domain	Not in L domain
ON	5309	G	FALSE	T210I	C	T	missense	O-linked site lost	5	1	Not in Antigenic Site	Heparin Binding domain	Not in L domain
ON	5325	G	FALSE	P215P	C	A	synonymous	No changes	2	1	Not in Antigenic Site	Heparin Binding domain	Not in L domain
BA	5325	G	TRUE	T216fs	A	AC	frameshift_variant	O-linked site lost	1	1	Not in Antigenic Site	Heparin Binding domain	Not in L domain
[truncated: 481 more rows]
